# Supplementary material for: Comparison of the Metabolites in Fingered Citron Fruit (Citrus medica L. var. sarcodactylis Swingle) and Chayote (Sechium edule) Based on UPLC‐Q‐Orbitrap MS/MS
Source: Food Sci Nutr. 2026 Jul 16;14(7):e72115. doi: 10.1002/fsn3.72115 (PMC13376348; doi:10.1002/fsn3.72115)
Supplement: Supplementary file 2 — Table S1: All compounds identified in this study. [file FSN3-14-e72115-s001.xlsx]

## Sheet: Table S1
Additional file 1: Table S1. Metabolites putatively annotated in fingered citron (Citrus medica L. var. sarcodactylis Swingle) and chayote (Sechium edule) by UPLC-Q-Orbitrap MS/MS
ID	name	Superpathway	Subpathway	class	sub_class	m/z	rt	exact_mass	ppm	formula	precursor_type	library	identify.pvalue	KEGG	HMDB	PubChem	CAS
M85T183	3-Butynoate	Carbohydrate	Butanoate metabolism	NULL	NULL	85.0288	182.928	84.0211	1.61539	C4H4O2	[M+H]+	2.88e-11	BioDeepDB	C06144	NULL	137547	2345-51-9
M85T97	Acetoacetic acid	Lipid	Synthesis and degradation of ketone bodies	Keto acids and derivatives	Short-chain keto acids and derivatives	85.0288	97.4968	102.032	0.112746	C4H6O3	[M+H-H2O]+	1.74e-13	BioDeepDB	C00164	HMDB0000060	96	541-50-4 / 141-81-1
M85T42	3-Methyl-2-butenal	Lipid	Zeatin biosynthesis	NULL	NULL	85.0649	42.0036	84.0575	1.23999	C5H8O	[M+H]+	0.0458613	BioDeepDB	C07330	NULL	61020	107-86-8
M86T79	Piperidine	Unknow	Unknow	Piperidines	NULL	86.0966	78.5951	85.0891	1.81282	C5H11N	[M+H]+	0.0264273	BioDeepDB	C01746	HMDB0034301	8082	110-89-4
M87T97	Pyruvic acid	Carbohydrate	Pyruvate metabolism	Keto acids and derivatives	Alpha-keto acids and derivatives	87.0074	96.718	88.016	0.848435	C3H4O3	[M-H]-	2.22e-11	BioDeepDB	C00022	HMDB0000243	1060	127-17-3 / 57-60-3
M87T94	(R)-3-Hydroxybutyric acid	Carbohydrate	Butanoate metabolism	Hydroxy acids and derivatives	Beta hydroxy acids and derivatives	87.0443	93.5109	104.047	2.28208	C4H8O3	[M+H-H2O]+	3.22e-06	BioDeepDB	C01089	HMDB0000011	92135	625-72-9 / 300-85-6
M88T76_2	Butyric acid	Lipid	Saturated fatty acids	Fatty Acyls	Fatty acids and conjugates	88.0229	75.8739	88.0524	6.11498	C4H8O2	[M]+	6.09e-05	BioDeepDB	C00246	HMDB0000039	264	107-92-6 / 461-55-2
M88T90_1	2-Aminoacrylic acid	Amino acid	Cysteine and methionine metabolism	Carboxylic acids and derivatives	Amino acids, peptides, and analogues	88.0394	90.1031	87.032	1.62916	C3H5NO2	[M+H]+	0.000164567	BioDeepDB	C02218	HMDB0003609	123991	28453-71-6 / 1948-56-7
M89T76_2	Putrescine	Amino acid	Arginine and proline metabolism	NULL	NULL	89.1075	76.1815	88.1	1.49561	C4H12N2	[M+H]+	5.09e-07	BioDeepDB	C00134	NULL	1045	110-60-1
M90T91	L-Alanine	Amino acid	Alanine, aspartate and glutamate metabolism	Carboxylic acids and derivatives	Amino acids, peptides, and analogues	90.055	91.042	89.0477	0.649603	C3H7NO2	[M+H]+	3.9e-07	BioDeepDB	C00041	HMDB0000161	5950	56-41-7
M91T151	L-Lactic acid	Carbohydrate	Pyruvate metabolism	Hydroxy acids and derivatives	Alpha hydroxy acids and derivatives	91.0391	150.602	90.0317	1.4106	C3H6O3	[M+H]+	2.92e-10	BioDeepDB	C00186	HMDB0000190	61503	79-33-4 / 10326-41-7
M94T76	Phenol	Xenobiotics	Aminobenzoate degradation	NULL	NULL	94.0452	75.8137	94.0419	2.69115	C6H6O	[M]+	8.24e-07	BioDeepDB	C00146	NULL	996	108-95-2
M99T34	Maleic acid	Carbohydrate	Butanoate metabolism	NULL	NULL	98.5116	34.2615	116.011	9.16276	C4H4O4	[M+H-H2O]+	9.92e-06	BioDeepDB	C01384	NULL	444266	110-16-7
M99T123	Hydrogen phosphate	Energy	Oxidative phosphorylation	Non-metal oxoanionic compounds	Non-metal phosphates	98.9842	122.759	97.9769	0.034551	H3PO4	[M+H]+	8.96e-05	BioDeepDB	C00009	HMDB0000973	1004	14066-19-4 / 7664-38-2 / 14265-44-2
M102T663	Succinic acid semialdehyde	Carbohydrate	Butanoate metabolism	Fatty Acyls	Fatty acids and conjugates	102.033	663.038	102.032	8.23675	C4H6O3	[M]+	1.76e-05	BioDeepDB	C00232	HMDB0001259	1112	692-29-5
M102T76_3	2-Ketobutyric acid	Carbohydrate	Propanoate metabolism	Keto acids and derivatives	Short-chain keto acids and derivatives	102.034	75.8739	102.032	4.79209	C4H6O3	[M]+	0.00013109	BioDeepDB	C00109	HMDB0000005	58	600-18-0
M102T95	gamma-Aminobutyric acid	Amino acid	Alanine, aspartate and glutamate metabolism	Carboxylic acids and derivatives	Amino acids, peptides, and analogues	102.054	95.1551	103.063	3.58966	C4H9NO2	[M-H]-	0.0291821	BioDeepDB	C00334	HMDB0000112	119	1956-12-02
M102T94	1-Aminocyclopropanecarboxylic acid	Amino acid	Cysteine and methionine metabolism	Carboxylic acids and derivatives	Amino acids, peptides, and analogues	102.055	94.3304	101.048	0.519328	C4H7NO2	[M+H]+	5.11e-07	BioDeepDB	C01234	HMDB0036458	535	22059-21-8
M103T84	Malonate	Lipid	Fatty acid biosynthesis	NULL	NULL	103.002	83.7216	104.011	4.29792	C3H4O4	[M-H]-	6.23e-11	BioDeepDB	C00383	NULL	867	141-82-2 / 156-80-9
M103T533	(S)-Methylmalonic acid semialdehyde	Amino acid	Valine, leucine and isoleucine degradation	Organooxygen compounds	Carbonyl compounds	103.038	532.985	102.032	5.04084	C4H6O3	[M+H]+	9.34e-13	BioDeepDB	C06002	HMDB0002217	5462303	99043-16-0
M104T92	L-Serine	Amino acid	Glycine, serine and threonine metabolism	Carboxylic acids and derivatives	Amino acids, peptides, and analogues	104.034	92.0294	105.043	3.14032	C3H7NO3	[M-H]-	7.78e-20	BioDeepDB	C00065	HMDB0000187	5951	56-45-1
M104T135	4-Hydroxybutanoic acid	Carbohydrate	Butanoate metabolism	NULL	NULL	104.053	135.103	104.047	5.11254	C4H8O3	[M]+	1.49e-06	BioDeepDB	C00989	NULL	10413	591-81-1
M104T155	2-Hydroxybutyric acid	Lipid	Hydroxy fatty acids	Hydroxy acids and derivatives	Alpha hydroxy acids and derivatives	104.053	155.425	104.047	4.40697	C4H8O3	[M]+	2.3e-10	BioDeepDB	C05984	HMDB0000008	440864	600-15-7 / 3347-90-8
M104T111_2	Choline	Lipid	GlycerophosphoLipid	Organonitrogen compounds	Quaternary ammonium salts	104.107	111.135	104.108	2.67123	C5H14NO	[M+H]+	3.85e-12	BioDeepDB	C00114	HMDB0000097	305	62-49-7
M105T89	Glyceric acid	Carbohydrate	Glyoxylate and dicarboxylate metabolism	Organooxygen compounds	Carbohydrates and carbohydrate conjugates	105.018	88.5745	106.027	2.0368	C3H6O4	[M-H]-	2.89e-19	BioDeepDB	C00258	HMDB0000139	439194	473-81-4
M110T70_1	Hydroquinone	Xenobiotics	Chlorocyclohexane and chlorobenzene degradation	Phenols	Benzenediols	110.02	69.5601	110.037	1.6374	C6H6O2	[M]+	9.52e-07	BioDeepDB	C00530	HMDB0002434	785	123-31-9
M110T43	2-Aminophenol	Xenobiotics	Aminobenzoate degradation	NULL	NULL	110.06	43.4371	109.053	2.12612	C6H7NO	[M+H]+	0.00931086	BioDeepDB	C01987	NULL	5801	95-55-6
M111T761	Pyrrole-2-carboxylic acid	Amino acid	Arginine and proline metabolism	Pyrroles	Pyrrole carboxylic acids and derivatives	111.02	760.792	111.032	4.0739	C5H5NO2	[M]+	0.00137264	BioDeepDB	C05942	HMDB0004230	12473	634-97-9
M111T111	Imidazole-4-acetaldehyde	Amino acid	Histidine metabolism	Azoles	Imidazoles	111.055	110.818	110.048	1.1904	C5H6N2O	[M+H]+	0.0013109	BioDeepDB	C05130	HMDB0003905	150841	645-14-7
M113T212	Uracil	Nucleotide	Pyrimidine metabolism	Diazines	Pyrimidines and pyrimidine derivatives	113.034	212.026	112.027	3.61025	C4H4N2O2	[M+H]+	2.63e-18	BioDeepDB	C00106	HMDB0000300	1174	66-22-8
M113T226	Creatinine	Amino acid	Arginine and proline metabolism	Carboxylic acids and derivatives	Amino acids, peptides, and analogues	113.059	226.407	113.059	3.0002	C4H7N3O	[M]-	0.0262772	BioDeepDB	C00791	HMDB0000562	588	60-27-5
M114T111	(S)-1-Pyrroline-5-carboxylate	Amino acid	Arginine and proline metabolism	NULL	NULL	114.055	110.842	113.048	2.18316	C5H7NO2	[M+H]+	1e-06	BioDeepDB	C03912	NULL	440162	NULL
M115T181	Maleamate	Cofactors and Vitamins	Nicotinate and nicotinamide metabolism	NULL	NULL	115.002	181.17	115.027	2.55777	C4H5NO3	[M]-	0.000489989	BioDeepDB	C01596	NULL	5280451	557-24-4
M115T81	Fumaric acid	Carbohydrate	Citrate cycle (TCA cycle)	Carboxylic acids and derivatives	Dicarboxylic acids and derivatives	115.002	80.9764	116.011	3.96909	C4H4O4	[M-H]-	1.21e-17	BioDeepDB	C00122	HMDB0000134	444972	110-17-8
M115T152_2	Dihydrouracil	Nucleotide	Pyrimidine metabolism	Diazines	Pyrimidines and pyrimidine derivatives	115.05	152.421	114.043	1.49066	C4H6N2O2	[M+H]+	5.93e-11	BioDeepDB	C00429	HMDB0000076	649	504-07-4
M116T101	L-Proline	Amino acid	Arginine and proline metabolism	Carboxylic acids and derivatives	Amino acids, peptides, and analogues	116.07	100.888	115.063	2.73024	C5H9NO2	[M+H]+	4.54e-21	BioDeepDB	C00148	HMDB0000162	145742	147-85-3
M117T36	Methylmalonic acid	Amino acid	Valine, leucine and isoleucine degradation	Carboxylic acids and derivatives	Dicarboxylic acids and derivatives	116.927	36.3588	118.027	5.3571	C4H6O4	[M-H]-	0.0273269	BioDeepDB	C02170	HMDB0000202	487	516-05-2
M117T831	Guanidoacetic acid	Amino acid	Arginine and proline metabolism	Carboxylic acids and derivatives	Amino acids, peptides, and analogues	116.927	830.909	117.054	3.09287	C3H7N3O2	[M]-	0.0114303	BioDeepDB	C00581	HMDB0000128	763	352-97-6
M117T82_2	Succinic acid	Carbohydrate	Citrate cycle (TCA cycle)	Carboxylic acids and derivatives	Dicarboxylic acids and derivatives	117.017	82.4595	118.027	5.84372	C4H6O4	[M-H]-	2.18e-14	BioDeepDB	C00042	HMDB0000254	1110	110-15-6
M117T99	Glutarate semialdehyde	Amino acid	Lysine degradation	Fatty Acyls	Fatty acids and conjugates	117.054	98.6034	116.047	3.71281	C5H8O3	[M+H]+	2.32e-18	BioDeepDB	C03273	HMDB0012233	439963	5746-02-01
M117T278	Deoxyribose	Carbohydrate	Pentose phosphate pathway	Organooxygen compounds	Carbohydrates and carbohydrate conjugates	117.055	278.319	134.058	0.0770701	C5H10O4	[M+H-H2O]+	2.57e-10	BioDeepDB	C01801	HMDB0003224	9828112	533-67-5
M117T358	alpha-Ketoisovaleric acid	Amino acid	Leucine, Isoleucine and Valine Metabolism	Keto acids and derivatives	Short-chain keto acids and derivatives	117.055	358.07	116.047	0.0306725	C5H8O3	[M+H]+	2.86e-10	BioDeepDB	C00141	HMDB0000019	49	759-05-7
M118T457	Indole	Amino acid	Tryptophan metabolism	Indoles and derivatives	Indoles	118.065	456.704	117.058	4.59156	C8H7N	[M+H]+	5.42e-05	BioDeepDB	C00463	HMDB0000738	798	120-72-9
M118T96	Betaine	Amino acid	Glycine, serine and threonine metabolism	Carboxylic acids and derivatives	Amino acids, peptides, and analogues	118.086	95.657	117.079	2.98257	C5H11NO2	[M+H]+	6.76e-20	BioDeepDB	C00719	HMDB0000043	247	107-43-7 / 590-46-5
M118T151	L-Valine	Amino acid	Valine, leucine and isoleucine degradation	Carboxylic acids and derivatives	Amino acids, peptides, and analogues	118.086	151.333	117.079	2.70989	C5H11NO2	[M+H]+	5.54e-10	BioDeepDB	C00183	HMDB0000883	6287	72-18-4
M119T151	L-2,4-diaminobutyric acid	Amino acid	Glycine, serine and threonine metabolism	Carboxylic acids and derivatives	Amino acids, peptides, and analogues	119.09	151.365	118.074	4.10982	C4H10N2O2	[M+H]+	0.00667765	BioDeepDB	C03283	HMDB0006284	134490	1758-80-1
M120T94	L-Threonine	Amino acid	Glycine, serine and threonine metabolism	Carboxylic acids and derivatives	Amino acids, peptides, and analogues	120.065	93.7122	119.058	2.47366	C4H9NO3	[M+H]+	7.22e-22	BioDeepDB	C00188	HMDB0000167	6288	72-19-5
M120T144	L-Allothreonine	Amino acid	Glycine, serine and threonine metabolism	Carboxylic acids and derivatives	Amino acids, peptides, and analogues	120.065	143.844	119.058	2.38704	C4H9NO3	[M+H]+	4.18e-05	BioDeepDB	C05519	HMDB0004041	99289	24830-94-2 / 28954-12-3 / 144-98-9
M121T699	4-Hydroxystyrene	Xenobiotics	Benzoate Metabolism	Benzene and substituted derivatives	Styrenes	121.064	698.729	120.058	5.4087	C8H8O	[M+H]+	4.11e-13	BioDeepDB	C05627	HMDB0004072	62453	2628-17-3
M121T304	Tyrosol	Amino acid	Tyrosine metabolism	Phenols	Tyrosols and derivatives	121.064	303.825	138.068	5.17649	C8H10O2	[M+H-H2O]+	1.13e-06	BioDeepDB	C06044	HMDB0004284	10393	501-94-0
M121T352_2	Phenylethylamine	Amino acid	Phenylalanine metabolism	Benzene and substituted derivatives	Phenethylamines	121.084	351.81	121.089	4.8245	C8H11N	[M]+	4.63e-16	BioDeepDB	C05332	HMDB0012275	1001	64-04-0
M123T179	Benzoate	Xenobiotics	Benzoate degradation	NULL	NULL	123.044	179.208	122.037	2.95667	C7H6O2	[M+H]+	1.21e-10	BioDeepDB	C00180	NULL	243	65-85-0 / 766-76-7
M123T159	Niacinamide	Cofactors and Vitamins	Nicotinate and nicotinamide metabolism	Pyridines and derivatives	Pyridinecarboxylic acids and derivatives	123.055	159.329	122.048	2.134	C6H6N2O	[M+H]+	4.53e-08	BioDeepDB	C00153	HMDB0001406	936	98-92-0
M124T152	Nicotinic acid	Cofactors and Vitamins	Nicotinate and nicotinamide metabolism	Pyridines and derivatives	Pyridinecarboxylic acids and derivatives	124.039	152.159	123.032	0.0350737	C6H5NO2	[M+H]+	7.74e-10	BioDeepDB	C00253	HMDB0001488	938	59-67-6
M126T76	Thymine	Nucleotide	Pyrimidine metabolism	Diazines	Pyrimidines and pyrimidine derivatives	125.986	75.8739	126.043	7.68995	C5H6N2O2	[M]+	0.000981386	BioDeepDB	C00178	HMDB0000262	1135	65-71-4
M128T150	(R)-5,6-Dihydrothymine	Nucleotide	Pyrimidine metabolism	NULL	NULL	128.07	150.108	128.059	5.27285	C5H8N2O2	[M]+	2.48e-06	BioDeepDB	C21028	NULL	676415	86387-01-1
M129T166	Itaconic acid	Carbohydrate	C5-Branched dibasic acid metabolism	Fatty Acyls	Fatty acids and conjugates	129.018	166.099	130.027	13.0316	C5H6O4	[M-H]-	0.00619891	BioDeepDB	C00490	HMDB0002092	811	97-65-4/2964-00-3
M129T41_1	1-Pyrroline-4-hydroxy-2-carboxylate	Amino acid	Arginine and proline metabolism	NULL	NULL	129.043	40.6861	129.043	2.8603	C5H7NO3	[M]+	0.154048	MetaDNA	C04282	HMDB0002234	440282	9054-77-7
M130T76_2	Mesaconate	Carbohydrate	C5-Branched dibasic acid metabolism	NULL	NULL	130.016	75.9766	130.027	3.40227	C5H6O4	[M]+	0.00566607	BioDeepDB	C01732	NULL	638129	498-24-8
M130T181	Pyroglutamic acid	Amino acid	Glutathione metabolism	Carboxylic acids and derivatives	Amino acids, peptides, and analogues	130.049	181.261	129.043	6.05694	C5H7NO3	[M+H]+	5.06e-12	BioDeepDB	C01879	HMDB0000267	7405	98-79-3
M130T161	4-Hydroxyproline	Amino acid	Arginine and proline metabolism	NULL	NULL	130.049	161.127	131.058	11.1579	C5H9NO3	[M-H]-	1.61e-11	MetaDNA	C01157	HMDB0000725	5810	51-35-4
M130T103	Pipecolic acid	Amino acid	Lysine metabolism	Carboxylic acids and derivatives	Amino acids, peptides, and analogues	130.085	103.365	129.079	8.81807	C6H11NO2	[M+H]+	7.92e-11	BioDeepDB	C00408	HMDB0000070	439227	535-75-1 / 3105-95-1
M131T457	trans-Cinnamate	Amino acid	Phenylalanine metabolism	NULL	NULL	131.049	457.182	148.052	3.53255	C9H8O2	[M+H-H2O]+	2.81e-05	BioDeepDB	C00423	NULL	444539	140-10-3
M131T181	L-Glutamic gamma-semialdehyde	Amino acid	Arginine and proline metabolism	Carboxylic acids and derivatives	Amino acids, peptides, and analogues	131.053	181.261	131.058	3.04007	C5H9NO3	[M]+	5.18e-20	BioDeepDB	C01165	HMDB0002104	193305	496-92-4
M131T239	5-Amino-2-oxopentanoic acid	Amino acid	D-Arginine and D-ornithine metabolism	Keto acids and derivatives	Short-chain keto acids and derivatives	131.069	239.383	131.058	6.66461	C5H9NO3	[M]+	6.13e-08	BioDeepDB	C01110	HMDB0006272	439402	NULL
M131T105_2	N-Acetylputrescine	Amino acid	Arginine and proline metabolism	Carboximidic acids and derivatives	Carboximidic acids	131.117	104.688	130.111	2.13884	C6H14N2O	[M+H]+	0.0195737	BioDeepDB	C02714	HMDB0002064	122356	18233-70-0 / 5699-41-2
M132T761	Ketoleucine	Amino acid	Valine, leucine and isoleucine degradation	Keto acids and derivatives	Short-chain keto acids and derivatives	131.533	761.143	130.063	3.31088	C6H10O3	[M+H]+	4.22e-06	BioDeepDB	C00233	HMDB0000695	70	816-66-0
M132T70	Glutaric acid	Amino acid	Lysine degradation	Carboxylic acids and derivatives	Dicarboxylic acids and derivatives	131.974	69.6179	132.042	2.76062	C5H8O4	[M]+	1.13e-16	BioDeepDB	C00489	HMDB0000661	743	110-94-1
M132T408	3-Methylindole	Amino acid	Tryptophan Metabolism	Indoles and derivatives	Indoles	132.08	407.748	131.073	2.95956	C9H9N	[M+H]+	5.5e-13	BioDeepDB	C08313	HMDB0000466	6736	83-34-1
M132T249_1	L-Leucine	Amino acid	Valine, leucine and isoleucine degradation	Carboxylic acids and derivatives	Amino acids, peptides, and analogues	132.101	249.058	131.095	3.97346	C6H13NO2	[M+H]+	8.96e-18	BioDeepDB	C00123	HMDB0000687	6106	61-90-5
M132T226	L-Isoleucine	Amino acid	Valine, leucine and isoleucine degradation	Carboxylic acids and derivatives	Amino acids, peptides, and analogues	132.101	226.183	131.095	3.52302	C6H13NO2	[M+H]+	3.31e-16	BioDeepDB	C00407	HMDB0000172	6306	73-32-5
M133T334	D-Malic acid	Carbohydrate	Butanoate metabolism	Fatty Acyls	Fatty acids and conjugates	133.013	333.644	134.022	6.27381	C4H6O5	[M-H]-	1.29e-08	BioDeepDB	C00497	HMDB0031518	92824	636-61-3
M133T197	Oxalureate	Nucleotide	Purine metabolism	NULL	NULL	133.031	196.794	132.017	10.226	C3H4N2O4	[M+H]+	0.00154737	BioDeepDB	C00802	NULL	456	585-05-7
M133T152	L-Ribulose	Carbohydrate	Pentose and glucuronate interconversions	Organooxygen compounds	Carbohydrates and carbohydrate conjugates	133.049	152.027	150.053	6.49313	C5H10O5	[M+H-H2O]+	0.00447826	BioDeepDB	C00310	HMDB0003371	439204	2042-27-5 / 551-84-8
M133T90	L-Asparagine	Amino acid	Alanine, aspartate and glutamate metabolism	Carboxylic acids and derivatives	Amino acids, peptides, and analogues	133.06	90.1031	132.054	5.00826	C4H8N2O3	[M+H]+	4.31e-13	BioDeepDB	C00152	HMDB0000168	6267	70-47-3
M133T699	Cinnamaldehyde	Unknow	Unknow	Cinnamaldehydes	NULL	133.064	698.587	132.058	2.88795	C9H8O	[M+H]+	1.1e-08	BioDeepDB	C00903	HMDB0003441	637511	104-55-2 / 14371-10-9
M134T90	L-Aspartic acid	Amino acid	Alanine, aspartate and glutamate metabolism	Carboxylic acids and derivatives	Amino acids, peptides, and analogues	134.064	90.2586	133.037	2.13911	C4H7NO4	[M+H]+	1.1e-16	BioDeepDB	C00049	HMDB0000191	5960	56-84-8
M134T95	Isochavicol	Unknow	Unknow	NULL	NULL	134.081	94.5971	134.073	4.03022	C9H10O	[M]+	2.23e-06	BioDeepDB	C20464	NULL	5474441	20649-39-2 539-12-8
M135T511	Chavicol	Unknow	Unknow	Phenols	1-hydroxy-2-unsubstituted benzenoids	135.08	510.646	134.073	3.74833	C9H10O	[M+H]+	8.12e-10	BioDeepDB	C16930	HMDB0034107	68148	501-92-8
M136T330	4-Hydroxyphenylacetaldehyde	Amino acid	Tyrosine metabolism	Benzene and substituted derivatives	Phenylacetaldehydes	136.039	329.809	136.052	3.42987	C8H8O2	[M]+	2.1e-06	BioDeepDB	C03765	HMDB0003767	440113	7339-87-9
M136T221	2-Phenylacetamide	Amino acid	Phenylalanine metabolism	Benzene and substituted derivatives	Phenylacetamides	136.075	221.303	135.068	7.97283	C8H9NO	[M+H]+	7.53e-07	BioDeepDB	C02505	HMDB0010715	7680	103-81-1
M136T563	Adenine	Nucleotide	Purine metabolism	Imidazopyrimidines	Purines and purine derivatives	136.111	563.083	135.054	4.82297	C5H5N5	[M+H]+	0.000364677	BioDeepDB	C00147	HMDB0000034	190	73-24-5
M137T86	4-Hydroxybenzoic acid	Xenobiotics	Benzoate degradation	Benzene and substituted derivatives	Benzoic acids and derivatives	137.023	86.4682	138.032	3.74079	C7H6O3	[M-H]-	1e-10	BioDeepDB	C00156	HMDB0000500	135	99-96-7 / 456-23-5
M137T308	Hypoxanthine	Nucleotide	Purine metabolism	Imidazopyrimidines	Purines and purine derivatives	137.045	308.151	136.038	3.47841	C5H4N4O	[M+H]+	2.44e-05	BioDeepDB	C00262	HMDB0000157	135398638	68-94-0
M137T490	Phenylacetic acid	Amino acid	Phenylalanine metabolism	Benzene and substituted derivatives	NULL	137.059	490.157	136.052	5.31109	C8H8O2	[M+H]+	2.29e-07	BioDeepDB	C07086	HMDB0000209	999	103-82-2
M137T785	(+)-a-Pinene	Lipid	Limonene and pinene degradation	Prenol lipids	Monoterpenoids	137.132	785.289	136.125	4.78299	C10H16	[M+H]+	0.0196956	BioDeepDB	C09880	HMDB0006525	6654	7785-70-8/80-56-8 2437-95-8/2437-95-8/80-56-8
M137T443	d-Limonene	Lipid	Monoterpenoid biosynthesis	NULL	NULL	137.132	443.39	136.125	3.60489	C10H16	[M+H]+	0.00952885	BioDeepDB	C06099	NULL	440917	5989-27-5
M138T833	6-Hydroxynicotinic acid	Cofactors and Vitamins	Nicotinate and nicotinamide metabolism	Pyridines and derivatives	Pyridinecarboxylic acids and derivatives	138.018	833.096	139.027	11.0159	C6H5NO3	[M-H]-	0.00521313	BioDeepDB	C01020	HMDB0002658	72924	5006-66-6
M138T99	p-Aminobenzoic acid	Cofactors and Vitamins	Folate biosynthesis	Benzene and substituted derivatives	Benzoic acids and derivatives	138.053	98.8634	137.048	9.57988	C7H7NO2	[M+H]+	8.54e-10	BioDeepDB	C00568	HMDB0001392	978	150-13-0 / 2906-28-7
M138T454	Trigonelline	Cofactors and Vitamins	Nicotinate and nicotinamide metabolism	NULL	NULL	138.054	453.601	137.048	4.04557	C7H7NO2	[M+H]+	8.62e-06	BioDeepDB	C01004	HMDB0000875	5570	535-83-1
M138T349	2-Aminobenzoic acid	Amino acid	Tryptophan metabolism	Benzene and substituted derivatives	Benzoic acids and derivatives	138.055	348.923	137.048	0.00719696	C7H7NO2	[M+H]+	0.000281848	BioDeepDB	C00108	HMDB0001123	227	118-92-3
M138T245	Tyramine	Amino acid	Tyrosine metabolism	Benzene and substituted derivatives	Phenethylamines	138.091	244.946	137.084	2.85826	C8H11NO	[M+H]+	1.31e-08	BioDeepDB	C00483	HMDB0000306	5610	51-67-2
M139T103	Salicylic acid	Xenobiotics	Naphthalene degradation	Benzene and substituted derivatives	Benzoic acids and derivatives	139.038	102.804	138.032	3.74829	C7H6O3	[M+H]+	3.76e-07	BioDeepDB	C00805	HMDB0001895	338	69-72-7
M139T325	3,4-Dihydroxybenzaldehyde	Unknow	Unknow	Benzene and substituted derivatives	Benzaldehydes	139.038	324.762	138.032	3.45602	C7H6O3	[M+H]+	5.43e-05	BioDeepDB	C16700	HMDB0059965	8768	139-85-5
M139T188	Urocanic acid	Amino acid	Histidine metabolism	Azoles	Imidazoles	139.05	188.216	138.043	3.29882	C6H6N2O2	[M+H]+	1.7e-05	BioDeepDB	C00785	HMDB0000301	736715	104-98-3
M140T796	Acetylphosphate	Carbohydrate	Pyruvate metabolism	Organic phosphoric acids and derivatives	Phosphate esters	139.987	796.122	139.988	2.1402	C2H5O5P	[M]+	3.79e-06	BioDeepDB	C00227	HMDB0001494	186	590-54-5
M142T70_1	O-Phosphoethanolamine	Lipid	GlycerophosphoLipid	Organic phosphoric acids and derivatives	Phosphate esters	141.958	69.9895	141.019	7.00842	C2H8NO4P	[M+H]+	1.8e-07	BioDeepDB	C00346	HMDB0000224	1015	1071-23-4
M142T76_2	5-Methylbarbiturate	Nucleotide	Pyrimidine metabolism	NULL	NULL	142.053	75.929	142.038	9.41735	C5H6N2O3	[M]+	2.47e-07	BioDeepDB	C05281	NULL	232791	2417-22-3
M143T129	Ectoine	Amino acid	Glycine, serine and threonine metabolism	NULL	NULL	143.081	128.935	142.074	2.58398	C6H10N2O2	[M+H]+	1.66e-10	BioDeepDB	C06231	NULL	126041	96702-03-3
M145T420	2-Keto-glutaramic acid	Amino acid	Alanine, aspartate and glutamate metabolism	Keto acids and derivatives	Short-chain keto acids and derivatives	145.05	419.972	145.037	0.163523	C5H7NO4	[M]+	0.0301954	BioDeepDB	C00940	HMDB0001552	48	18465-19-5
M145T94	L-Glutamine	Amino acid	D-Glutamine and D-glutamate metabolism	Carboxylic acids and derivatives	Amino acids, peptides, and analogues	145.06	93.5514	146.069	3.9894	C5H10N2O3	[M-H]-	1.62e-09	BioDeepDB	C00064	HMDB0000641	5961	56-85-9
M146T76	Oxoglutaric acid	Carbohydrate	Citrate cycle (TCA cycle)	Keto acids and derivatives	Gamma-keto acids and derivatives	146.029	75.8876	146.022	5.27664	C5H6O5	[M]+	7.17e-13	BioDeepDB	C00026	HMDB0000208	51	328-50-7 / 64-15-3
M146T70	4-Oxoglutaramate	Amino acid	Histidine metabolism	NULL	NULL	146.052	69.599	145.037	7.65839	C5H7NO4	[M+H]+	1.52e-11	BioDeepDB	C05572	NULL	440726	NULL
M146T408	2-Dehydropantoate	Cofactors and Vitamins	Pantothenate and CoA biosynthesis	NULL	NULL	146.059	407.779	146.058	5.92022	C6H10O4	[M]+	3.01e-05	BioDeepDB	C00966	NULL	38	470-30-4
M146T106	4-Guanidinobutanoic acid	Amino acid	Arginine and proline metabolism	Carboxylic acids and derivatives	Amino acids, peptides, and analogues	146.092	105.762	145.085	4.71142	C5H11N3O2	[M+H]+	0.0276157	BioDeepDB	C01035	HMDB0003464	500	463-00-3
M146T152_2	(2R,5S)-2,5-Diaminohexanoate	Amino acid	Lysine degradation	NULL	NULL	146.117	152.338	146.106	3.44754	C6H14N2O2	[M]+	0.00255528	BioDeepDB	C05161	NULL	44514625	NULL
M147T171	Methyloxaloacetate	Carbohydrate	C5-Branched dibasic acid metabolism	NULL	NULL	147.028	170.512	146.022	3.45045	C5H6O5	[M+H]+	0.01371	BioDeepDB	C06030	NULL	440890	NULL
M147T442	Coumarin	Unknow	Unknow	Coumarins and derivatives	NULL	147.043	442.436	146.037	6.67063	C9H6O2	[M+H]+	3.24e-13	BioDeepDB	C05851	HMDB0001218	323	91-64-5
M147T304_2	1-Phenyl-1,2-propanedione	Amino acid	Phenylalanine metabolism	NULL	NULL	147.044	303.934	148.052	9.08565	C9H8O2	[M-H]-	1.1e-06	MetaDNA	C17268	HMDB0035243	11363	579-07-7
M147T81	L-Lysine	Amino acid	Lysine metabolism	Carboxylic acids and derivatives	Amino acids, peptides, and analogues	147.112	80.6536	146.106	4.87791	C6H14N2O2	[M+H]+	5.09e-12	BioDeepDB	C00047	HMDB0000182	5962	56-87-1
M148T155	D-erythro-3-Methylmalate	Amino acid	Valine, leucine and isoleucine biosynthesis	NULL	NULL	148.041	155.224	148.037	8.30837	C5H8O5	[M]+	3.14e-09	BioDeepDB	C06032	NULL	440892	NULL
M148T96	(S)-2-Methylmalate	Carbohydrate	C5-Branched dibasic acid metabolism	NULL	NULL	148.042	95.5845	148.037	2.92004	C5H8O5	[M]+	1.93e-19	BioDeepDB	C02614	NULL	441696	6236-09-05
M148T95	L-Glutamic acid	Amino acid	Alanine, aspartate and glutamate metabolism	Carboxylic acids and derivatives	Amino acids, peptides, and analogues	148.06	95.3689	147.053	0.0469341	C5H9NO4	[M+H]+	2.37e-12	BioDeepDB	C00025	HMDB0000148	33032	56-86-0
M148T92	(R) 2,3-Dihydroxy-3-methylvalerate	Amino acid	Valine, leucine and isoleucine biosynthesis	Fatty Acyls	Fatty acids and conjugates	148.079	92.1154	148.074	2.7155	C6H12O4	[M]+	1.83e-15	BioDeepDB	C06007	HMDB0012140	448154	562-43-6
M149T190	2-Oxo-4-methylthiobutanoic acid	Lipid	Oxo fatty acids	Fatty Acyls	Fatty acids and conjugates	149.022	190.103	148.019	8.90919	C5H8O3S	[M+H]+	0.0282234	BioDeepDB	C01180	HMDB0001553	473	583-92-6
M149T125	D-Xylose	Carbohydrate	Pentose and glucuronate interconversions	Organooxygen compounds	Carbohydrates and carbohydrate conjugates	149.044	125.323	150.053	6.76261	C5H10O5	[M-H]-	5.84e-10	BioDeepDB	C00181	HMDB0000098	135191	58-86-6
M149T44	L-2-Hydroxyglutaric acid	Lipid	Hydroxy fatty acids	Fatty Acyls	Fatty acids and conjugates	149.044	44.0701	148.037	4.18266	C5H8O5	[M+H]+	7.9e-11	BioDeepDB	C03196	HMDB0000694	439939	13095-48-2
M149T42_1	Nornicotine	Unknow	Unknow	Pyridines and derivatives	Pyrrolidinylpyridines	149.059	42.0023	148.1	5.50939	C9H12N2	[M+H]+	1.62e-07	BioDeepDB	C06524	HMDB0001126	412	494-97-3
M149T323	(E)-3-(4-Hydroxyphenyl)-2-propenal	Unknow	Unknow	Cinnamaldehydes	NULL	149.059	323.018	148.052	3.48117	C9H8O2	[M+H]+	0.0388184	BioDeepDB	C05608	HMDB0040986	641301	20711-53-9/2538-87-6
M149T472	Estragole	Unknow	Unknow	Phenol ethers	Anisoles	149.095	471.608	148.089	3.06243	C10H12O	[M+H]+	2.63e-15	BioDeepDB	C10452	HMDB0034121	8815	140-67-0
M150T315	L-Arabinose	Carbohydrate	Pentose and glucuronate interconversions	NULL	NULL	150.055	314.7	150.053	12.8515	C5H10O5	[M]+	1.25e-05	MetaDNA	C00259	HMDB0000646	439195	5328-37-0/147-81-9/87-72-9
M150T155	L-Methionine	Amino acid	Cysteine and methionine metabolism	Carboxylic acids and derivatives	Amino acids, peptides, and analogues	150.058	155.434	149.051	0.0643535	C5H11NO2S	[M+H]+	1.57e-38	BioDeepDB	C00073	HMDB0000696	6137	63-68-3
M150T105	D-Lyxose	Carbohydrate	Pentose and glucuronate interconversions	NULL	NULL	150.077	104.552	150.053	3.37182	C5H10O5	[M]+	1.74e-05	BioDeepDB	C00476	NULL	439240	1114-34-7
M151T199	Xanthine	Nucleotide	Purine metabolism	Imidazopyrimidines	Purines and purine derivatives	151.025	198.707	152.033	1.05223	C5H4N4O2	[M-H]-	3.98e-10	BioDeepDB	C00385	HMDB0000292	1188	69-89-6
M151T76_2	D-Ribose	Carbohydrate	Pentose phosphate pathway	Organooxygen compounds	Carbohydrates and carbohydrate conjugates	151.036	75.929	150.053	4.33755	C5H10O5	[M+H]+	4.16e-06	BioDeepDB	C00121	HMDB0000283	5779	613-83-2 / 50-69-1
M151T679	Perillyl aldehyde	Lipid	Limonene and pinene degradation	Prenol lipids	Monoterpenoids	151.111	679.01	150.105	3.07097	C10H14O	[M+H]+	0.000774136	BioDeepDB	C02576	HMDB0003647	16441	2111-75-3
M152T205_2	3,4-Dihydroxyphenylacetaldehyde	Amino acid	Tyrosine metabolism	Benzene and substituted derivatives	Phenylacetaldehydes	152.056	205.286	152.047	5.4074	C8H8O3	[M]+	0.00280228	BioDeepDB	C04043	HMDB0003791	119219	5707-55-1
M152T304	N-Methyltyramine	Amino acid	Tyrosine metabolism	Benzene and substituted derivatives	Phenethylamines	152.106	303.935	151.1	4.20101	C9H13NO	[M+H]+	5e-07	BioDeepDB	C02442	HMDB0003633	9727	370-98-9
M152T259	(-)-Norephedrine	Amino acid	Phenylalanine metabolism	NULL	NULL	152.106	258.934	151.1	4.00245	C9H13NO	[M+H]+	0.132388	MetaDNA	C16719	NULL	10297	492-41-1/154-41-6
M153T39	p-Hydroxyphenylacetic acid	Amino acid	Tyrosine metabolism	Phenols	1-hydroxy-2-unsubstituted benzenoids	153.054	39.2109	152.047	6.90085	C8H8O3	[M+H]+	0.0417593	BioDeepDB	C00642	HMDB0000020	127	156-38-7
M153T408	Vanillin	Amino acid	Phenylalanine metabolism	Phenols	Methoxyphenols	153.054	407.748	152.047	3.78037	C8H8O3	[M+H]+	5.03e-07	BioDeepDB	C00755	HMDB0012308	1183	121-33-5
M153T100	D-Arabitol	Carbohydrate	Pentose and glucuronate interconversions	Organooxygen compounds	Carbohydrates and carbohydrate conjugates	153.075	100.036	152.069	3.81381	C5H12O5	[M+H]+	5.69e-09	BioDeepDB	C01904	HMDB0000568	94154	488-82-4
M153T280	Ribitol	Carbohydrate	Pentose and glucuronate interconversions	Organooxygen compounds	Carbohydrates and carbohydrate conjugates	153.075	279.849	152.069	3.36044	C5H12O5	[M+H]+	5.88e-11	BioDeepDB	C00474	HMDB0000508	6912	488-81-3
M153T326	D-Xylitol	Carbohydrate	Pentose and glucuronate interconversions	Organooxygen compounds	Carbohydrates and carbohydrate conjugates	153.075	326.005	152.069	2.83327	C5H12O5	[M+H]+	2.46e-10	BioDeepDB	C00379	HMDB0002917	6912	87-99-0
M153T36	(1R,4R)-Dihydrocarvone	Lipid	Limonene and pinene degradation	NULL	NULL	153.126	36.2398	152.12	6.98163	C10H16O	[M+H]+	5.13e-08	BioDeepDB	C11398	NULL	22227	5524-05-0
M153T568	Perillyl alcohol	Lipid	Monoterpenoid biosynthesis	Prenol lipids	Monoterpenoids	153.126	567.591	152.12	6.63618	C10H16O	[M+H]+	4.45e-08	BioDeepDB	C02452	HMDB0003634	369312	536-59-4 / 18457-55-1
M153T802	L-Arabitol	Carbohydrate	Pentose and glucuronate interconversions	Organooxygen compounds	Carbohydrates and carbohydrate conjugates	153.127	801.973	152.069	2.67154	C5H12O5	[M+H]+	1.32e-08	BioDeepDB	C00532	HMDB0001851	439255	7643-75-6
M153T429	Pulegone	Lipid	Monoterpenoid biosynthesis	Prenol lipids	Monoterpenoids	153.127	429.1	152.12	0.840566	C10H16O	[M+H]+	2.55e-23	BioDeepDB	C09893	HMDB0035604	442495	89-82-7
M154T98	L-Histidine	Amino acid	Histidine metabolism	Carboxylic acids and derivatives	Amino acids, peptides, and analogues	154.061	98.1274	155.07	0.311437	C6H9N3O2	[M-H]-	4.46e-40	BioDeepDB	C00135	HMDB0000177	6274	71-00-1
M155T68_2	Eucalyptol	Lipid	Monoterpenoid biosynthesis	Oxanes	NULL	155.142	68.44	154.136	4.31552	C10H18O	[M+H]+	0.00639565	BioDeepDB	C09844	HMDB0004472	2758	470-82-6
M156T797	3-Indoleacetonitrile	Amino acid	Tryptophan metabolism	Indoles and derivatives	Indoles	156.12	797.494	156.069	5.39269	C10H8N2	[M]+	3.7e-07	BioDeepDB	C02938	HMDB0006524	351795	771-51-7
M158T778	4,5-Dihydroorotic acid	Nucleotide	Pyrimidine metabolism	Carboxylic acids and derivatives	Amino acids, peptides, and analogues	158.153	778.096	158.033	4.43067	C5H6N2O4	[M]+	0.000199904	BioDeepDB	C00337	HMDB0000528	439216	155-54-4 / 5988-19-2
M159T232	3-Dehydro-scyllo-inosose	Carbohydrate	Inositol phosphate metabolism	NULL	NULL	159.027	232.221	176.032	12.3615	C6H8O6	[M+H-H2O]+	0.00778858	BioDeepDB	C21643	NULL	90657650	NULL
M160T121	Pimelic acid	Cofactors and Vitamins	Biotin metabolism	Fatty Acyls	Fatty acids and conjugates	159.968	121.433	160.074	4.22752	C7H12O4	[M]+	7.02e-08	BioDeepDB	C02656	HMDB0000857	385	111-16-0
M161T98	Oxoadipic acid	Amino acid	Lysine biosynthesis	Keto acids and derivatives	Medium-chain keto acids and derivatives	161.044	97.9034	160.037	3.32745	C6H8O5	[M+H]+	0.00115033	BioDeepDB	C00322	HMDB0000225	71	3184-35-8
M161T82	D-Glucose	Carbohydrate	Glycolysis / Gluconeogenesis	Organooxygen compounds	Carbohydrates and carbohydrate conjugates	161.045	82.2319	180.063	2.92714	C6H12O6	[M-H2O-H]-	0.00208245	BioDeepDB	C00031	HMDB0000122	5793	50-99-7/50-99-7 2280-44-6/2280-44-6
M161T427	3D-3,5/4-Trihydroxycyclohexane-1,2-dione	Carbohydrate	Inositol phosphate metabolism	NULL	NULL	161.058	426.937	160.037	10.3162	C6H8O5	[M+H]+	3.4e-09	BioDeepDB	C04287	NULL	24771766	949461-91-0
M162T180	O-Acetyl-L-homoserine	Amino acid	Cysteine and methionine metabolism	NULL	NULL	162.075	179.514	161.069	4.1228	C6H11NO4	[M+H]+	0.000298073	BioDeepDB	C01077	NULL	439389	7540-67-2
M163T726	Anabasine	Xenobiotics	Chemical	NULL	NULL	163.038	725.622	162.116	5.81531	C10H14N2	[M+H]+	1.27e-10	BioDeepDB	C06180	HMDB0004350	2181	13078-04-1 / 494-52-0
M163T834	Umbelliferone	Unknow	Unknow	Coumarins and derivatives	Hydroxycoumarins	163.038	833.663	162.032	4.3539	C9H6O3	[M+H]+	1.28e-07	BioDeepDB	C09315	HMDB0029865	5281426	93-35-6
M163T808	D-4-Hydroxy-2-oxoglutarate	Amino acid	Arginine and proline metabolism	Keto acids and derivatives	Gamma-keto acids and derivatives	163.038	807.908	162.016	3.75105	C5H6O6	[M+H]+	0.0474984	BioDeepDB	C05946	HMDB0060466	440853	NULL
M163T148	L-Rhamnono-1,4-lactone	Carbohydrate	Fructose and mannose metabolism	NULL	NULL	163.059	148.031	162.053	7.98608	C6H10O5	[M+H]+	3.59e-08	BioDeepDB	C02991	NULL	5460219	NULL
M163T469	2-Dehydro-3-deoxy-L-rhamnonate	Carbohydrate	Fructose and mannose metabolism	NULL	NULL	163.06	468.542	162.053	3.38281	C6H10O5	[M+H]+	1.15e-08	BioDeepDB	C03979	NULL	6857359	NULL
M164T413	Phenylpyruvic acid	Amino acid	Phenylalanine metabolism	Benzene and substituted derivatives	Phenylpyruvic acid derivatives	164.042	413.241	164.047	0.622306	C9H8O3	[M]-	2.5e-05	BioDeepDB	C00166	HMDB0000205	997	156-06-9
M164T76_2	L-Fucose	Carbohydrate	Fructose and mannose metabolism	Organooxygen compounds	Carbohydrates and carbohydrate conjugates	164.068	75.8739	164.069	0.782574	C6H12O5	[M]+	5.34e-12	BioDeepDB	C00507	HMDB0000174	25310	2438-80-4 / 3615-41-6 73-34-7 / 3615-41-6
M165T109	4-Hydroxyphenylglyoxylate	Xenobiotics	Aminobenzoate degradation	NULL	NULL	165.018	108.638	166.027	7.08159	C8H6O4	[M-H]-	0.0682001	MetaDNA	C03590	NULL	355	15573-67-8
M165T570	3-Methylxanthine	Xenobiotics	Caffeine metabolism	Imidazopyrimidines	Purines and purine derivatives	165.04	570.254	166.049	3.84598	C6H6N4O2	[M-H]-	2.59e-14	BioDeepDB	C16357	HMDB0001886	70639	1076-22-8
M165T221	4-Hydroxycinnamic acid	Xenobiotics	Food Component/Plant	Cinnamic acids and derivatives	Hydroxycinnamic acids and derivatives	165.054	221.303	164.047	5.5772	C9H8O3	[M+H]+	8.42e-15	BioDeepDB	C00811	HMDB0002035	637542	7400-08-0 / 7400-08-0 501-98-4 / 501-98-4
M165T503	m-Coumaric acid	Amino acid	Phenylalanine metabolism	Cinnamic acids and derivatives	Hydroxycinnamic acids and derivatives	165.054	503.42	164.047	5.64483	C9H8O3	[M+H]+	1.94e-07	BioDeepDB	C12621	HMDB0001713	637541	588-30-7/14755-02-3
M165T179_1	2-Hydroxycinnamic acid	Unknow	Unknow	Cinnamic acids and derivatives	Hydroxycinnamic acids and derivatives	165.054	179.233	164.047	4.15972	C9H8O3	[M+H]+	5.39e-14	BioDeepDB	C01772	HMDB0002641	637540	583-17-5 / 614-60-8
M165T525	Eugenol	Unknow	Unknow	Phenols	Methoxyphenols	165.09	525.225	164.084	2.92236	C10H12O2	[M+H]+	1.33e-07	BioDeepDB	C10453	HMDB0005809	3314	97-53-0
M166T414	Formylanthranilic acid	Amino acid	Tryptophan metabolism	Benzene and substituted derivatives	Benzoic acids and derivatives	166.049	413.79	165.043	1.51375	C8H7NO3	[M+H]+	1.89e-09	BioDeepDB	C05653	HMDB0004089	101399	3342-77-6
M166T221	D-Phenyllactic acid	Amino acid	Phenylalanine metabolism	Phenylpropanoic acids	NULL	166.057	221.318	166.063	2.70763	C9H10O3	[M]+	2.01e-13	BioDeepDB	C05607	HMDB0000563	643327	7326-19-4 / 20312-36-1
M166T98	D-Phenylalanine	Amino acid	Phenylalanine metabolism	NULL	NULL	166.086	97.8461	165.079	2.7801	C9H11NO2	[M+H]+	0.0206087	BioDeepDB	C02265	NULL	71567	673-06-3
M167T76	L-4-Hydroxyphenylglycine	Unknow	Unknow	NULL	NULL	167.012	75.8739	167.058	4.46016	C8H9NO3	[M]+	3.84e-09	BioDeepDB	C12323	NULL	36143	32462-30-9
M167T560	Vanylglycol	Amino acid	Tyrosine metabolism	Phenols	Methoxyphenols	167.07	559.877	184.074	0.0559457	C9H12O4	[M+H-H2O]+	3.3e-05	BioDeepDB	C05594	HMDB0001490	10805	534-82-7 / 67423-45-4
M167T508	Phthalic acid	Xenobiotics	Polycyclic aromatic hydrocarbon degradation	Benzene and substituted derivatives	Benzoic acids and derivatives	167.106	508.112	166.027	6.39593	C8H6O4	[M+H]+	6.07e-09	BioDeepDB	C01606	HMDB0002107	1017	88-99-3 / 3198-29-6
M167T457	Perillic acid	Lipid	Limonene and pinene degradation	Prenol lipids	Monoterpenoids	167.106	457.377	166.099	1.11848	C10H14O2	[M+H]+	3.2e-14	BioDeepDB	C11924	HMDB0004586	1256	7694-45-3
M168T330	3-Methoxyanthranilate	Amino acid	Tryptophan metabolism	Benzene and substituted derivatives	Benzoic acids and derivatives	168.066	329.869	167.058	0.168982	C8H9NO3	[M+H]+	0.0250988	BioDeepDB	C05831	HMDB0060374	255720	3177-80-8
M168T225	Norepinephrine	Amino acid	Tyrosine metabolism	Phenols	Benzenediols	168.066	224.74	169.074	0.993823	C8H11NO3	[M-H]-	0.0429409	BioDeepDB	C00547	HMDB0000216	439260	51-41-2
M169T485	Uric acid	Nucleotide	Purine metabolism	Imidazopyrimidines	Purines and purine derivatives	169.049	484.524	168.028	11.8298	C5H4N4O3	[M+H]+	0.000150569	BioDeepDB	C00366	HMDB0000289	1175	69-93-2
M169T479	(1S,4R)-1-Hydroxy-2-oxolimonene	Lipid	Limonene and pinene degradation	NULL	NULL	169.122	478.687	168.115	3.64235	C10H16O2	[M+H]+	0.000210254	BioDeepDB	C11937	NULL	443522	24047-73-2 / 24047-74-3
M170T35_1	Dihydroxyacetone phosphate	Carbohydrate	Glycolysis / Gluconeogenesis	Organooxygen compounds	Carbohydrates and carbohydrate conjugates	169.976	35.0339	169.998	10.5074	C3H7O6P	[M]+	6.05e-06	BioDeepDB	C00111	HMDB0001473	668	1957-04-05
M170T35_2	D-Glyceraldehyde 3-phosphate	Carbohydrate	Glycolysis / Gluconeogenesis	NULL	NULL	169.997	35.1559	169.998	8.4201	C3H7O6P	[M]+	0.233684	MetaDNA	C00118	NULL	439168	591-57-1
M170T181	Pyridoxine	Cofactors and Vitamins	Vitamin B6 metabolism	Pyridines and derivatives	Pyridoxines	170.08	181.393	169.074	2.71134	C8H11NO3	[M+H]+	7.19e-10	BioDeepDB	C00314	HMDB0000239	1054	65-23-6
M171T421	Limonene-1,2-diol	Lipid	Limonene and pinene degradation	NULL	NULL	171.137	420.969	170.131	3.55504	C10H18O2	[M+H]+	2.66e-10	BioDeepDB	C07276	NULL	441246	1946-00-5
M172T35	3-Dehydroshikimate	Amino acid	Phenylalanine, tyrosine and tryptophan biosynthesis	NULL	NULL	171.991	35.1236	172.037	9.28844	C7H8O5	[M]+	1.6e-08	BioDeepDB	C02637	NULL	439774	2922-42-1
M172T337	Tetrahydrodipicolinate	Amino acid	Lysine biosynthesis	Carboxylic acids and derivatives	Amino acids, peptides, and analogues	172.062	337.107	171.053	5.56785	C7H9NO4	[M+H]+	1.34e-06	BioDeepDB	C03972	HMDB0012289	440179	2353-17-5
M173T123	Dehydroascorbate	Cofactors and Vitamins	Ascorbate and aldarate metabolism	NULL	NULL	173.008	122.795	174.016	1.56956	C6H6O6	[M-H]-	2.87e-10	BioDeepDB	C05422	NULL	440667	490-83-5
M173T381	2-Oxoarginine	Amino acid	D-Arginine and D-ornithine metabolism	Keto acids and derivatives	Short-chain keto acids and derivatives	173.08	381.388	173.08	0.982204	C6H11N3O3	[M]+	0.00433616	BioDeepDB	C03771	HMDB0004225	558	3715-10-04
M174T183	N-Acetyl-L-aspartic acid	Amino acid	Alanine, aspartate and glutamate metabolism	Carboxylic acids and derivatives	Amino acids, peptides, and analogues	174.04	182.913	175.048	5.40279	C6H9NO5	[M-H]-	0.0486652	BioDeepDB	C01042	HMDB0000812	65065	997-55-7
M174T188	N-Acetyl-L-glutamate 5-semialdehyde	Amino acid	Arginine biosynthesis	Carboxylic acids and derivatives	Amino acids, peptides, and analogues	174.075	188.253	173.069	3.5611	C7H11NO4	[M+H]+	0.0391015	BioDeepDB	C01250	HMDB0006488	192878	13074-21-0
M175T106	Methyl beta-D-galactoside	Unknow	Unknow	NULL	NULL	175.06	106.399	194.079	3.27488	C7H14O6	[M-H2O-H]-	0.00800137	BioDeepDB	C03619	NULL	94214	1824-94-8
M175T96	2-Isopropyl-3-oxosuccinate	Amino acid	Valine, leucine and isoleucine biosynthesis	Keto acids and derivatives	Short-chain keto acids and derivatives	175.071	95.5565	174.053	3.68688	C7H10O5	[M+H]+	0.000789842	BioDeepDB	C04236	HMDB0012149	5462259	NULL
M175T105	N-Acetylornithine	Amino acid	Arginine biosynthesis	Carboxylic acids and derivatives	Amino acids, peptides, and analogues	175.107	104.575	174.1	4.06645	C7H14N2O3	[M+H]+	2.34e-15	BioDeepDB	C00437	HMDB0003357	439232	6205-08-9 / 2185-16-2
M175T88	L-Arginine	Amino acid	Arginine biosynthesis	Carboxylic acids and derivatives	Amino acids, peptides, and analogues	175.118	87.8447	174.112	4.0948	C6H14N4O2	[M+H]+	3.89e-16	BioDeepDB	C00062	HMDB0000517	6322	74-79-3
M176T211	Ureidosuccinic acid	Nucleotide	Pyrimidine metabolism	Carboxylic acids and derivatives	Amino acids, peptides, and analogues	176.055	210.922	176.043	3.06575	C5H8N2O5	[M]+	0.0104565	BioDeepDB	C00438	HMDB0000828	93072	13184-27-5
M176T95	Citrulline	Amino acid	Arginine biosynthesis	Carboxylic acids and derivatives	Amino acids, peptides, and analogues	176.102	95.2291	175.096	4.26173	C6H13N3O3	[M+H]+	3.59e-17	BioDeepDB	C00327	HMDB0000904	9750	372-75-8
M177T46_1	N-Formyl-L-methionine	Amino acid	Cysteine and methionine metabolism	Carboxylic acids and derivatives	Amino acids, peptides, and analogues	176.971	45.7422	177.046	2.54115	C6H11NO3S	[M]+	3.32e-14	BioDeepDB	C03145	HMDB0001015	439750	4289-98-9
M177T421	Gulonic acid	Carbohydrate	Pentose and glucuronate interconversions	Hydroxy acids and derivatives	Medium-chain hydroxy acids and derivatives	177.038	420.682	196.058	8.16263	C6H12O7	[M-H2O-H]-	5.89e-07	BioDeepDB	C00800	HMDB0003290	6857417	20246-53-1/526-97-6
M177T152	Ascorbate	Cofactors and Vitamins	Ascorbate and aldarate metabolism	NULL	NULL	177.039	152.221	176.032	3.50997	C6H8O6	[M+H]+	3.81e-05	BioDeepDB	C00072	NULL	54670067	50-81-7
M177T416	2-Hydroxy-3-oxoadipate	Carbohydrate	Glyoxylate and dicarboxylate metabolism	NULL	NULL	177.054	416.117	176.032	4.63259	C6H8O6	[M+H]+	0.00183888	BioDeepDB	C03217	NULL	439945	NULL
M177T98	Allantoic acid	Nucleotide	Purine metabolism	Carboxylic acids and derivatives	Amino acids, peptides, and analogues	177.061	97.643	176.055	4.68785	C4H8N4O4	[M+H]+	0.0126833	BioDeepDB	C00499	HMDB0001209	203	99-16-1
M179T192	D-Fructose	Carbohydrate	Fructose and mannose metabolism	Organooxygen compounds	Carbohydrates and carbohydrate conjugates	179.053	191.8	180.063	12.9645	C6H12O6	[M-H]-	0.000167861	BioDeepDB	C00095	HMDB0000660	439163	57-48-7
M179T98	Gluconolactone	Carbohydrate	Pentose phosphate pathway	Organooxygen compounds	Carbohydrates and carbohydrate conjugates	179.054	97.6423	178.048	3.38724	C6H10O6	[M+H]+	0.000836298	BioDeepDB	C00198	HMDB0000150	7027	90-80-2
M179T253	Alpha-D-Glucose	Carbohydrate	Glycolysis / Gluconeogenesis	Organooxygen compounds	Carbohydrates and carbohydrate conjugates	179.055	253.199	180.063	4.38133	C6H12O6	[M-H]-	2.83e-12	BioDeepDB	C00267	HMDB0003345	79025	492-62-6
M179T95	D-Tagatose	Carbohydrate	Galactose metabolism	Organooxygen compounds	Carbohydrates and carbohydrate conjugates	179.056	95.4022	180.063	1.07173	C6H12O6	[M-H]-	1.57e-07	BioDeepDB	C00795	HMDB0003418	439312	53188-23-1 / 87-81-0
M179T39	Coniferyl aldehyde	Unknow	Unknow	NULL	NULL	179.069	38.9761	178.063	6.61867	C10H10O3	[M+H]+	0.00529698	BioDeepDB	C02666	NULL	5280536	458-36-6
M179T509	5-Deoxy-D-glucuronate	Carbohydrate	Inositol phosphate metabolism	NULL	NULL	179.07	509.373	178.048	4.48568	C6H10O6	[M+H]+	0.0401354	BioDeepDB	C16737	NULL	25058196	NULL
M179T562	Methyleugenol	Unknow	Unknow	Benzene and substituted derivatives	Methoxybenzenes	179.106	562.216	178.099	1.89669	C11H14O2	[M+H]+	0.0303881	BioDeepDB	C10454	HMDB0031864	7127	93-15-2
M180T66_1	D-Mannose	Carbohydrate	Fructose and mannose metabolism	Organooxygen compounds	Carbohydrates and carbohydrate conjugates	180.065	65.9333	180.063	7.51008	C6H12O6	[M]+	0.00225735	BioDeepDB	C00159	HMDB0000169	18950	3458-28-4 / 3458-28-4 31103-86-3 / 530-26-7
M180T165	Theobromine	Xenobiotics	Caffeine metabolism	NULL	NULL	180.065	164.803	180.065	3.49152	C7H8N4O2	[M]-	0.205918	MetaDNA	C07480	HMDB0002825	5429	83-67-0
M180T436	L-Homophenylalanine	Amino acid	Phenylalanine, tyrosine and tryptophan biosynthesis	NULL	NULL	180.101	436.07	179.095	2.93067	C10H13NO2	[M+H]+	1.91e-09	BioDeepDB	C17235	NULL	2724505	943-73-7
M181T828	D-Galactose	Carbohydrate	Galactose metabolism	Organooxygen compounds	Carbohydrates and carbohydrate conjugates	181.014	828.314	180.063	1.95597	C6H12O6	[M+H]+	2.58e-14	BioDeepDB	C00124	NULL	6036	59-23-4 10257-28-0 / 10257-28-0 / 59-23-4
M181T405	Caffeate	Xenobiotics	Food Component/Plant	NULL	NULL	181.049	404.864	180.042	3.60234	C9H8O4	[M+H]+	6.93e-08	BioDeepDB	C01197	NULL	689043	501-16-6 / 331-39-5
M181T36	3-[(1E,4R)-4-Hydroxycyclohex-2-en-1-ylidene]-2-oxopropanoate	Unknow	Unknow	NULL	NULL	181.049	36.4551	182.058	8.21428	C9H10O4	[M-H]-	0.0067976	MetaDNA	C21085	NULL	86583390	NULL
M181T183	L-Tyrosine	Amino acid	Tyrosine metabolism	Carboxylic acids and derivatives	Amino acids, peptides, and analogues	181.069	182.724	181.074	2.56935	C9H11NO3	[M]-	1.38e-21	BioDeepDB	C00082	HMDB0000158	6057	60-18-4
M181T518	Coniferyl alcohol	Unknow	Unknow	Phenols	Methoxyphenols	181.085	517.744	180.079	3.97603	C10H12O3	[M+H]+	5.36e-08	BioDeepDB	C00590	HMDB0012915	1549095	458-35-5 / 32811-40-8 458-35-5
M181T372	L-Sorbose	Carbohydrate	Fructose and mannose metabolism	Organooxygen compounds	Carbohydrates and carbohydrate conjugates	181.085	371.969	180.063	1.95176	C6H12O6	[M+H]+	7.74e-07	BioDeepDB	C00247	NULL	439192	87-79-6
M183T70	4-Pyridoxic acid	Cofactors and Vitamins	Vitamin B6 metabolism	Pyridines and derivatives	Pyridinecarboxylic acids and derivatives	182.984	69.7958	183.053	6.32539	C8H9NO4	[M]+	1.02e-13	BioDeepDB	C00847	HMDB0000017	6723	82-82-6
M183T403	Se-Methylselenocysteine	Amino acid	Selenocompound metabolism	Carboxylic acids and derivatives	Amino acids, peptides, and analogues	182.985	402.53	182.98	4.09517	C4H9NO2Se	[M]+	1.49e-06	BioDeepDB	C05689	HMDB0004113	147004	26046-90-2 / 2574-71-2 / NA
M183T50	Epinephrine	Amino acid	Tyrosine metabolism	Phenols	Benzenediols	182.985	50.1829	183.089	0.450951	C9H13NO3	[M]+	7.08e-13	BioDeepDB	C00788	HMDB0000068	5816	51-43-4
M183T404	Homovanillic acid	Amino acid	Tyrosine metabolism	Phenols	Methoxyphenols	183.065	404.442	182.058	0.0524403	C9H10O4	[M+H]+	5.63e-10	BioDeepDB	C05582	HMDB0000118	1738	306-08-1
M183T68_1	Mannitol	Carbohydrate	Fructose and mannose metabolism	Organooxygen compounds	Carbohydrates and carbohydrate conjugates	183.101	67.7683	182.079	3.57724	C6H14O6	[M+H]+	7.49e-16	BioDeepDB	C00392	HMDB0000765	6251	69-65-8
M184T91	Phosphorylcholine	Lipid	GlycerophosphoLipid	Organonitrogen compounds	Quaternary ammonium salts	184.072	91.3303	184.074	3.37134	C5H15NO4P	[M+H]+	3.26e-19	BioDeepDB	C00588	HMDB0001565	1014	3616-04-4 / 107-73-3
M185T743	Phosphohydroxypyruvic acid	Amino acid	Glycine, serine and threonine metabolism	Organooxygen compounds	Carbonyl compounds	184.985	742.838	183.977	1.76339	C3H5O7P	[M+H]+	0.000280193	BioDeepDB	C03232	HMDB0001024	105	3913-50-6
M185T797	Phosphoserine	Amino acid	Glycine, serine and threonine metabolism	Carboxylic acids and derivatives	Amino acids, peptides, and analogues	185.007	797.423	185.009	11.3871	C3H8NO6P	[M]+	0.00258384	BioDeepDB	C01005	HMDB0000272	68841	407-41-0
M188T177	2-Keto-6-acetamidocaproate	Amino acid	Lysine degradation	Keto acids and derivatives	Medium-chain keto acids and derivatives	188.091	177.229	187.084	6.69146	C8H13NO4	[M+H]+	0.0129177	BioDeepDB	C05548	HMDB0012150	194080	59403-50-8
M189T164_1	(Z)-But-1-ene-1,2,4-tricarboxylate	Amino acid	Lysine biosynthesis	Carboxylic acids and derivatives	Tricarboxylic acids and derivatives	189.039	163.761	188.032	3.4083	C7H8O6	[M+H]+	2.3e-17	BioDeepDB	C04002	HMDB0060320	5280640	NULL
M189T152	N6-Acetyl-L-lysine	Amino acid	Lysine degradation	Carboxylic acids and derivatives	Amino acids, peptides, and analogues	189.123	152.221	188.116	2.18849	C8H16N2O3	[M+H]+	1.61e-08	BioDeepDB	C02727	HMDB0000206	92832	692-04-6
M190T427	Kynurenic acid	Amino acid	Tryptophan metabolism	Quinolines and derivatives	Quinoline carboxylic acids	190.049	426.979	189.043	4.85349	C10H7NO3	[M+H]+	1.67e-11	BioDeepDB	C01717	HMDB0000715	3845	492-27-3
M190T202	N-Acetylglutamic acid	Amino acid	Arginine biosynthesis	Carboxylic acids and derivatives	Amino acids, peptides, and analogues	190.07	202.349	189.064	1.12976	C7H11NO5	[M+H]+	1.65e-05	BioDeepDB	C00624	HMDB0001138	70914	1188-37-0
M190T97	2-Amino-3,7-dideoxy-D-threo-hept-6-ulosonic acid	Amino acid	Phenylalanine, tyrosine and tryptophan biosynthesis	NULL	NULL	190.071	96.9009	191.079	5.09649	C7H13NO5	[M-H]-	0.0106971	MetaDNA	C16850	NULL	25137912	NULL
M190T204	meso-2,6-Diaminoheptanedioate	Amino acid	Lysine biosynthesis	NULL	NULL	190.107	203.992	190.095	2.4637	C7H14N2O4	[M]+	0.000363222	BioDeepDB	C00680	NULL	99290	922-54-3
M190T338	Diaminopimelic acid	Amino acid	Lysine biosynthesis	Carboxylic acids and derivatives	Amino acids, peptides, and analogues	190.107	338.229	190.095	2.34309	C7H14N2O4	[M]+	1.92e-14	BioDeepDB	C00666	HMDB0001370	439283	583-93-7 / 14289-34-0 / NA
M191T334	Glucaric acid	Cofactors and Vitamins	Ascorbate and aldarate metabolism	Organooxygen compounds	Carbohydrates and carbohydrate conjugates	191.019	333.683	210.038	2.43955	C6H10O8	[M-H2O-H]-	0.0173325	BioDeepDB	C00818	HMDB0000663	33037	25525-21-7/87-73-0
M191T342	N-Methylserotonin	Amino acid	Tryptophan metabolism	Indoles and derivatives	Tryptamines and derivatives	191.117	341.752	190.111	3.48739	C11H14N2O	[M+H]+	0.0289456	BioDeepDB	C06212	HMDB0004369	150885	1134-01-6
M192T377	5-Hydroxyindoleacetic acid	Amino acid	Tryptophan metabolism	Indoles and derivatives	Indolyl carboxylic acids and derivatives	192.065	376.637	191.058	0.670254	C10H9NO3	[M+H]+	1.1e-05	BioDeepDB	C05635	HMDB0000763	1826	54-16-0
M193T85	D-Glucuronic Acid	Carbohydrate	Pentose and glucuronate interconversions	NULL	NULL	193.033	85.2341	194.043	9.91931	C6H10O7	[M-H]-	6.26e-06	BioDeepDB	C00191	NULL	94715	655612-3
M193T171	Citric acid	Carbohydrate	Citrate cycle (TCA cycle)	Carboxylic acids and derivatives	Tricarboxylic acids and derivatives	193.034	170.53	192.027	3.02988	C6H8O7	[M+H]+	1.53e-07	BioDeepDB	C00158	HMDB0000094	311	77-92-9 / 126-44-3
M193T438	Scopoletin	Unknow	Unknow	Coumarins and derivatives	Hydroxycoumarins	193.049	438.042	192.042	0.511268	C10H8O4	[M+H]+	1.41e-09	BioDeepDB	C01752	HMDB0034344	5280460	92-61-5
M193T103	Quinate	Amino acid	Phenylalanine, tyrosine and tryptophan biosynthesis	NULL	NULL	193.07	103.365	192.063	3.61061	C7H12O6	[M+H]+	1.43e-16	BioDeepDB	C00296	NULL	6508	77-95-2
M193T427	Sinapyl alcohol	Unknow	Unknow	Phenols	Methoxyphenols	193.085	426.983	210.089	3.8604	C11H14O4	[M+H-H2O]+	5.12e-18	BioDeepDB	C02325	HMDB0013070	5280507	537-33-7
M195T86	Gluconic acid	Carbohydrate	Pentose phosphate pathway	Organooxygen compounds	Carbohydrates and carbohydrate conjugates	195.05	86.1874	196.058	0.764807	C6H12O7	[M-H]-	2.67e-32	BioDeepDB	C00257	HMDB0000625	10690	526-95-4
M195T458	trans-Ferulic acid	Xenobiotics	Food Component/Plant	Cinnamic acids and derivatives	Hydroxycinnamic acids and derivatives	195.064	458.472	194.058	3.94998	C10H10O4	[M+H]+	4.49e-07	BioDeepDB	C01494	HMDB0000954	445858	537-98-4 / 1135-24-6
M195T451	Caffeine	Xenobiotics	Caffeine metabolism	Imidazopyrimidines	Purines and purine derivatives	195.086	450.538	194.08	7.37524	C8H10N4O2	[M+H]+	1.27e-08	BioDeepDB	C07481	HMDB0001847	2519	1958-08-02
M198T258	DL-Dopa	Amino acid	Tyrosine metabolism	NULL	NULL	198.075	258.117	197.069	0.854308	C9H11NO4	[M+H]+	2.97e-31	BioDeepDB	C00355	HMDB00609	836	63-84-3
M198T298	Metanephrine	Amino acid	Tyrosine metabolism	Phenols	Methoxyphenols	198.112	298.445	197.105	3.97099	C10H15NO3	[M+H]+	0.0150083	BioDeepDB	C05588	HMDB0004063	688084	5001-33-2
M200T665	Dodecanoic acid	Lipid	Fatty acid biosynthesis	Fatty Acyls	Fatty acids and conjugates	199.987	664.876	200.178	0.948991	C12H24O2	[M]+	5.97e-05	BioDeepDB	C02679	HMDB0000638	3893	143-07-7
M200T330	gamma-Glutamyl-beta-aminopropiononitrile	Amino acid	CyanoAmino acid	Carboxylic acids and derivatives	Amino acids, peptides, and analogues	200.091	329.859	199.096	3.02194	C8H13N3O3	[M+H]+	0.00154111	BioDeepDB	C06114	HMDB0060477	440920	NULL
M202T168	L-Dihydroanticapsin	Xenobiotics	Drug	NULL	NULL	202.107	168.162	201.1	3.69457	C9H15NO4	[M+H]+	0.321407	MetaDNA	C20940	NULL	86583396	NULL
M205T408	L-Tryptophan	Amino acid	Tryptophan metabolism	Indoles and derivatives	Indolyl carboxylic acids and derivatives	205.096	407.748	204.09	3.81138	C11H12N2O2	[M+H]+	3.79e-18	BioDeepDB	C00078	HMDB0000929	6305	73-22-3
M206T224	N-Acetyl-L-phenylalanine	Amino acid	Phenylalanine metabolism	Carboxylic acids and derivatives	Amino acids, peptides, and analogues	206.081	224.072	207.089	1.20743	C11H13NO3	[M-H]-	6.16e-08	BioDeepDB	C03519	HMDB0000512	74839	2018-61-3
M209T82	Galactaric acid	Cofactors and Vitamins	Ascorbate and aldarate metabolism	Organooxygen compounds	Carbohydrates and carbohydrate conjugates	209.029	81.8426	210.038	2.00121	C6H10O8	[M-H]-	3.71e-20	BioDeepDB	C00879	HMDB0000639	3037582	526-99-8
M209T737	Sinapoyl aldehyde	Unknow	Unknow	NULL	NULL	209.08	737.39	208.074	2.86902	C11H12O4	[M+H]+	0.000296447	BioDeepDB	C05610	NULL	5280802	4206-58-0
M209T657	L-Kynurenine	Amino acid	Tryptophan metabolism	Organooxygen compounds	Carbonyl compounds	209.153	657.172	208.085	4.69381	C10H12N2O3	[M+H]+	0.000741395	BioDeepDB	C00328	HMDB0000684	161166	2922-83-0 / 343-65-7
M210T170	N-Acetyldemethylphosphinothricin	Amino acid	Phosphonate and phosphinate metabolism	NULL	NULL	210.06	170.482	209.045	5.36329	C6H12NO5P	[M+H]+	0.0499914	BioDeepDB	C17949	NULL	6337958	135093-66-2
M211T793	(+)-7-Isojasmonic acid	Lipid	alpha-Linolenic acid metabolism	NULL	NULL	211.132	792.744	210.126	3.67269	C12H18O3	[M+H]+	1.8e-18	BioDeepDB	C16317	NULL	7251183	62653-85-4
M215T349	N6-Acetyl-LL-2,6-diaminoheptanedioate	Amino acid	Lysine biosynthesis	NULL	NULL	215.102	349.064	232.106	14.7914	C9H16N2O5	[M+H-H2O]+	0.334737	MetaDNA	C04390	NULL	440321	NULL
M217T171	N-a-Acetylcitrulline	Amino acid	Arginine biosynthesis	Carboxylic acids and derivatives	Amino acids, peptides, and analogues	217.118	170.511	217.106	4.27896	C8H15N3O4	[M]+	0.00452679	BioDeepDB	C15532	HMDB0000856	656979	33965-42-3
M219T216_2	8-Methoxykynurenate	Amino acid	Tryptophan metabolism	Quinolines and derivatives	Quinoline carboxylic acids	219.049	215.672	219.053	5.22336	C11H9NO4	[M]+	1.04e-10	BioDeepDB	C05830	HMDB0060426	76230	2929-14-8
M219T152_1	gamma-Glutamylalanine	Amino acid	Glutathione metabolism	Carboxylic acids and derivatives	Amino acids, peptides, and analogues	219.096	152.221	218.207	4.26332	C8H14N2O5	[M+H]+	2.57e-09	BioDeepDB	C03740	HMDB0006248	440103	5875-41-2
M219T482	N-Acetylserotonin	Amino acid	Tryptophan metabolism	Indoles and derivatives	Hydroxyindoles	219.112	482.444	218.106	3.96965	C12H14N2O2	[M+H]+	1.54e-11	BioDeepDB	C00978	HMDB0001238	903	1210-83-9
M219T645	Cis-zeatin	Lipid	Zeatin biosynthesis	Imidazopyrimidines	Purines and purine derivatives	219.137	645.219	219.112	5.49795	C10H13N5O	[M]+	0.0151498	BioDeepDB	C00371	HMDB0012204	449093	1637-39-4 / 32771-64-5
M219T684	Capsidiol	Lipid	Sesquiterpenoid and triterpenoid biosynthesis	Prenol lipids	Sesquiterpenoids	219.174	683.668	236.178	1.23922	C15H24O2	[M+H-H2O]+	4.93e-28	BioDeepDB	C09627	HMDB0002352	161937	37208-05-2
M220T369	Pantothenic acid	Cofactors and Vitamins	Pantothenate and CoA biosynthesis	Alcohols and polyols	Polyols	220.117	369.298	219.111	3.34438	C9H17NO5	[M+H]+	1.87e-18	BioDeepDB	C00864	HMDB0000210	6613	79-83-4 / 20938-62-9 / 137-08-6
M221T301	Pyrimidodiazepine	Cofactors and Vitamins	Folate biosynthesis	NULL	NULL	221.091	301.238	221.091	0.99009	C9H11N5O2	[M]+	0.00026407	BioDeepDB	C02587	NULL	135398683	NULL
M221T595	2-trans,6-trans-Farnesal	Lipid	Terpenoid backbone biosynthesis	Prenol lipids	Sesquiterpenoids	221.189	594.592	220.183	3.45472	C15H24O	[M+H]+	1.07e-09	BioDeepDB	C03461	HMDB0060356	5280598	502-67-0 / 19317-11-4
M223T776	Thymidine	Nucleotide	Pyrimidine metabolism	Pyrimidine nucleosides	Pyrimidine 2'-deoxyribonucleosides	223.028	776.436	242.09	1.30156	C10H14N2O5	[M-H2O-H]-	1.23e-08	BioDeepDB	C00214	HMDB0000273	5789	50-89-5
M224T805	Methyl jasmonate	Lipid	alpha-Linolenic acid metabolism	Fatty Acyls	Lineolic acids and derivatives	223.987	805.159	224.141	2.43637	C13H20O3	[M]+	0.0167352	BioDeepDB	C11512	HMDB0036583	5281929	1211-29-6 / 39924-52-2
M225T676	4-Amino-4-deoxychorismate	Cofactors and Vitamins	Folate biosynthesis	NULL	NULL	225.064	676.247	225.064	0.200832	C10H11NO5	[M]-	0.00489939	MetaDNA	C11355	NULL	443142	133442-18-9
M225T459	Sinapic acid	Xenobiotics	Food Component/Plant	Cinnamic acids and derivatives	Hydroxycinnamic acids and derivatives	225.075	458.636	224.069	3.90759	C11H12O5	[M+H]+	2.41e-05	BioDeepDB	C00482	HMDB0032616	637775	530-59-6/530-59-6 7362-37-0/7362-37-0
M226T706	Porphobilinogen	Cofactors and Vitamins	Porphyrin and chlorophyll metabolism	Organonitrogen compounds	Amines	226.179	705.66	226.095	5.71917	C10H14N2O4	[M]+	0.000233853	BioDeepDB	C00931	HMDB0000245	1021	487-90-1
M227T84	Carnosine	Peptide	Dipeptide derivative	Peptidomimetics	Hybrid peptides	227.114	83.9461	226.107	1.89112	C9H14N4O3	[M+H]+	0.0385339	BioDeepDB	C00386	HMDB0000033	439224	305-84-0
M228T343	L-Arogenate	Amino acid	Phenylalanine, tyrosine and tryptophan biosynthesis	NULL	NULL	228.085	343.479	227.079	5.66323	C10H13NO5	[M+H]+	0.0320209	BioDeepDB	C00826	NULL	439319	53078-86-7
M228T761	Deoxyuridine	Nucleotide	Pyrimidine metabolism	Pyrimidine nucleosides	Pyrimidine 2'-deoxyribonucleosides	228.195	760.551	228.075	4.95993	C9H12N2O5	[M]+	4.6e-09	BioDeepDB	C00526	HMDB0000012	13712	951-78-0
M229T695	Traumatic Acid	Lipid	alpha-Linolenic acid metabolism	NULL	NULL	229.142	695.027	228.136	2.33929	C12H20O4	[M+H]+	1.96e-22	BioDeepDB	C16308	HMDB00933	NULL	6402-36-4
M231T156	N-Acetyl-L-2-amino-6-oxopimelate	Amino acid	Lysine biosynthesis	NULL	NULL	231.097	156.46	231.074	1.37133	C9H13NO6	[M]+	2.38e-07	BioDeepDB	C05539	NULL	440719	NULL
M240T365	Anserine	Peptide	Dipeptide derivative	Peptidomimetics	Hybrid peptides	240.179	365.294	240.122	6.75928	C10H16N4O3	[M]+	0.0113209	BioDeepDB	C01262	HMDB0000194	112072	584-85-0
M243T219	Uridine	Nucleotide	Pyrimidine metabolism	Pyrimidine nucleosides	NULL	243.062	219.091	244.07	0.289125	C9H12N2O6	[M-H]-	8.38e-19	BioDeepDB	C00299	HMDB0000296	6029	58-96-8
M245T421	beta-Alanyl-L-arginine	Amino acid	beta-Alanine metabolism	Peptidomimetics	Hybrid peptides	245.149	420.516	245.149	1.09933	C9H19N5O3	[M]+	0.0132146	BioDeepDB	C05340	HMDB0060441	440637	NULL
M248T183	S-Ribosyl-L-homocysteine	Amino acid	Cysteine and methionine metabolism	NULL	NULL	248.054	182.711	267.078	6.21554	C9H17NO6S	[M-H2O-H]-	0.00996849	MetaDNA	C03539	NULL	24798681	15912-98-8
M251T157	gamma-Glutamylcysteine	Peptide	Gamma-glutamyl Amino Acid	Carboxylic acids and derivatives	Amino acids, peptides, and analogues	251.068	156.642	250.062	5.12849	C8H14N2O5S	[M+H]+	0.0191807	BioDeepDB	C00669	HMDB0001049	123938	636-58-8
M251T695	Ubiquinone-1	Energy	Oxidative phosphorylation	NULL	NULL	251.124	695.06	250.121	4.16054	C14H18O4	[M+H]+	1.28e-11	BioDeepDB	C00399	HMDB02012	6435	727-81-1
M251T742	Xanthoxin	Lipid	Carotenoid biosynthesis	NULL	NULL	251.163	742.441	250.157	4.14821	C15H22O3	[M+H]+	1.12e-13	BioDeepDB	C13453	NULL	5282222	8066-07-7 / 26932-58-1
M253T205	Baeocystin	Unknow	Unknow	NULL	NULL	253.069	204.62	270.077	0.0738928	C11H15N2O4P	[M+H-H2O]+	0.433943	MetaDNA	C21779	NULL	161359	21420-58-6
M254T571	(S)-Norcoclaurine	Unknow	Unknow	NULL	NULL	254.116	571.435	271.121	9.1349	C16H17NO3	[M+H-H2O]+	0.408405	MetaDNA	C06160	NULL	440927	22672-77-1
M255T593	Chrysin	Lipid	Flavonoid biosynthesis	Flavonoids	Flavones	255.064	592.92	254.058	4.66236	C15H10O4	[M+H]+	0.0146182	BioDeepDB	C10028	HMDB0036619	5281607	480-40-0
M256T106	Nicotinate D-ribonucleoside	Cofactors and Vitamins	Nicotinate and nicotinamide metabolism	Organooxygen compounds	Carbohydrates and carbohydrate conjugates	256.08	105.757	256.082	2.94709	C11H14NO6	[M]+	2.25e-09	BioDeepDB	C05841	HMDB0006809	161234	NULL
M256T780_2	Palmitic acid	Lipid	Fatty acid biosynthesis	Fatty Acyls	Fatty acids and conjugates	256.262	779.846	256.24	2.26317	C16H32O2	[M]+	3.57e-08	BioDeepDB	C00249	HMDB0000220	985	21096
M259T167	alpha-D-Galactose 1-phosphate	Carbohydrate	Galactose metabolism	NULL	NULL	259.022	166.602	260.03	0.0942003	C6H13O9P	[M-H]-	0.0297798	MetaDNA	C00446	NULL	123912	2255-14-3
M259T182	Linatine	Amino acid	Arginine and proline metabolism	Carboxylic acids and derivatives	Amino acids, peptides, and analogues	259.091	181.542	259.117	3.23395	C10H17N3O5	[M]+	0.0256816	BioDeepDB	C05939	HMDB0038516	160920	10139-06-7
M259T93	Glycerophosphocholine	Lipid	GlycerophosphoLipid	Glycerophospholipids	Glycerophosphocholines	259.112	93.3521	258.111	7.763	C8H21NO6P	[M+H]+	5.72e-07	BioDeepDB	C00670	HMDB0000086	439285	28319-77-9
M261T97	Glucose 6-phosphate	Carbohydrate	Starch and sucrose metabolism	Organooxygen compounds	Carbohydrates and carbohydrate conjugates	261.035	96.5293	260.03	4.38037	C6H13O9P	[M+H]+	4.77e-16	BioDeepDB	C00092	HMDB0001401	5958	56-73-5 / 299-31-0
M261T122	D-Allulose 6-phosphate	Carbohydrate	Fructose and mannose metabolism	NULL	NULL	261.036	121.961	260.03	5.04261	C6H13O9P	[M+H]+	1.03e-05	BioDeepDB	C18096	NULL	46174048	NULL
M263T834	Linoleic acid	Lipid	Linoleic acid metabolism	Fatty Acyls	Lineolic acids and derivatives	263.236	834.5	280.24	11.6975	C18H32O2	[M+H-H2O]+	2.03e-07	BioDeepDB	C01595	HMDB0000673	5280450	60-33-3
M265T90	Thiamine	Cofactors and Vitamins	Thiamine metabolism	Diazines	Pyrimidines and pyrimidine derivatives	265.113	89.9973	265.112	0.517971	C12H17N4OS	[M]+	0.0075131	BioDeepDB	C00378	HMDB0000235	1130	59-43-8
M265T405_2	(S)-Abscisic acid	Lipid	Carotenoid biosynthesis	Prenol lipids	Sesquiterpenoids	265.142	405.201	264.136	4.25394	C15H20O4	[M+H]+	0.00205154	BioDeepDB	C06082	HMDB0035140	5280896	21293-29-8
M267T315	Deoxyguanosine	Nucleotide	Purine metabolism	Purine nucleosides	Purine 2'-deoxyribonucleosides	267.096	314.793	267.097	3.61893	C10H13N5O4	[M]+	0.0287962	BioDeepDB	C00330	HMDB0000085	135398592	961-07-9
M267T605	Xanthoxic acid	Lipid	Carotenoid biosynthesis	NULL	NULL	267.158	604.971	266.152	2.84137	C15H22O4	[M+H]+	1.03e-06	BioDeepDB	C13454	NULL	5282223	NULL
M268T293	Adenosine	Nucleotide	Purine metabolism	Purine nucleosides	NULL	268.103	292.55	267.097	3.91757	C10H13N5O4	[M+H]+	3.84e-16	BioDeepDB	C00212	HMDB0000050	60961	58-61-7
M277T758	Stearidonic acid	Lipid	alpha-Linolenic acid metabolism	Fatty Acyls	Lineolic acids and derivatives	277.215	757.764	276.209	3.78986	C18H28O2	[M+H]+	0.0119223	BioDeepDB	C16300	HMDB0006547	5312508	20290-75-9
M277T793	9-OxoODE	Lipid	Linoleic acid metabolism	Fatty Acyls	Lineolic acids and derivatives	277.215	792.686	294.219	10.6214	C18H30O3	[M+H-H2O]+	1.94e-05	BioDeepDB	C14766	HMDB0004669	9839084	54232-59-6
M282T836	Oleic acid	Lipid	Fatty acid biosynthesis	Fatty Acyls	Fatty acids and conjugates	282.278	836.203	282.256	2.08322	C18H34O2	[M]+	2.44e-23	BioDeepDB	C00712	HMDB0000207	445639	112-80-1
M283T32	Stearic acid	Lipid	Fatty acid biosynthesis	Fatty Acyls	Fatty acids and conjugates	283.263	31.5638	284.272	5.16693	C18H36O2	[M-H]-	0.00889324	BioDeepDB	C01530	HMDB0000827	5281	57-11-4/646-29-7
M284T307	Guanosine	Nucleotide	Purine metabolism	Purine nucleosides	NULL	284.098	307.449	283.092	3.55898	C10H13N5O5	[M+H]+	2.47e-09	BioDeepDB	C00387	HMDB0000133	135398635	118-00-3
M285T833	Kaempferol	Lipid	Flavonoid biosynthesis	Flavonoids	Flavones	285.163	833.096	286.048	1.29797	C15H10O6	[M-H]-	0.0129369	BioDeepDB	C05903	HMDB0005801	5280863	520-18-3
M287T525	Luteolin	Lipid	Flavonoid biosynthesis	Flavonoids	Flavones	287.053	525.253	286.048	5.56377	C15H10O6	[M+H]+	4.77e-05	BioDeepDB	C01514	HMDB0005800	5280445	491-70-3
M290T478	N-Succinyl-2-amino-6-ketopimelate	Amino acid	Lysine biosynthesis	NULL	NULL	290.086	478.164	289.08	4.95679	C11H15NO8	[M+H]+	0.0144157	MetaDNA	C04462	HMDB0012266	440349	NULL
M291T582	Leucopelargonidin	Lipid	Flavonoid biosynthesis	Flavonoids	Flavans	291.085	582.175	290.079	3.9166	C15H14O6	[M+H]+	0.0122742	BioDeepDB	C03648	HMDB0032322	440073	98919-66-5
M293T685	12-OPDA	Lipid	alpha-Linolenic acid metabolism	NULL	NULL	293.21	685.298	292.204	5.03633	C18H28O3	[M+H]+	0.0360892	BioDeepDB	C01226	NULL	5280411	67204-66-4/85551-10-6
M293T831_2	13(S)-HOT	Lipid	alpha-Linolenic acid metabolism	NULL	NULL	293.212	830.984	294.219	2.31846	C18H30O3	[M-H]-	0.0424481	BioDeepDB	C16316	NULL	16061072	87984-82-5
M295T826	13-L-Hydroperoxylinoleic acid	Lipid	Linoleic acid metabolism	Fatty Acyls	Lineolic acids and derivatives	295.225	826.088	312.23	7.71209	C18H32O4	[M+H-H2O]+	4.08e-08	BioDeepDB	C04717	HMDB0003871	5280720	33964-75-9
M295T836	13S-hydroxyoctadecadienoic acid	Lipid	Linoleic acid metabolism	Fatty Acyls	Lineolic acids and derivatives	295.228	835.824	296.235	0.964002	C18H32O3	[M-H]-	2.64e-08	BioDeepDB	C14762	HMDB0004667	6443013	5204-88-6/29623-28-7
M297T124	Cysteinyldopa	Amino acid	Tyrosine metabolism	NULL	NULL	297.046	123.763	316.073	14.9631	C12H16N2O6S	[M-H2O-H]-	0.222114	MetaDNA	C17935	NULL	14178745	19641-92-0
M298T395	5-Methylthioadenosine	Amino acid	Cysteine and methionine metabolism	5'-deoxyribonucleosides	5'-deoxy-5'-thionucleosides	298.093	394.548	297.09	12.2314	C11H15N5O3S	[M+H]+	3.18e-08	BioDeepDB	C00170	HMDB0001173	439176	2457-80-9
M299T481	15-Deoxy-d-12,14-PGJ2	Lipid	Arachidonic acid metabolism	Fatty Acyls	Eicosanoids	299.195	480.736	316.204	4.41886	C20H28O3	[M+H-H2O]+	0.00220672	BioDeepDB	C14717	HMDB0005079	5311211	87893-55-8
M300T252	(S)-N-Methylcoclaurine	Unknow	Unknow	Isoquinolines and derivatives	Benzylisoquinolines	300.143	251.849	299.152	4.22048	C18H21NO3	[M+H]+	1.08e-09	BioDeepDB	C05176	HMDB0060319	440584	556448
M301T543	Kaempferide	Lipid	Flavone and flavonol biosynthesis	Flavonoids	O-methylated flavonoids	301.068	542.989	300.063	8.23501	C16H12O6	[M+H]+	3.8e-06	BioDeepDB	C10098	HMDB0037441	5281666	491-54-3
M301T384	4-(beta-D-Glucosyloxy)benzoate	Cofactors and Vitamins	Ubiquinone and other terpenoid-quinone biosynthesis	NULL	NULL	301.09	384.402	300.084	3.16146	C13H16O8	[M+H]+	9.71e-06	BioDeepDB	C03993	NULL	440186	NULL
M303T501	Quercetin	Lipid	Flavone and flavonol biosynthesis	NULL	NULL	303.048	500.663	302.043	6.81311	C15H10O7	[M+H]+	4.09e-12	BioDeepDB	C00389	HMDB0005794	5280343	522-12-3
M303T551	Hesperetin	Lipid	Flavonoid biosynthesis	Flavonoids	O-methylated flavonoids	303.085	550.611	302.079	5.25035	C16H14O6	[M+H]+	3.95e-09	BioDeepDB	C01709	HMDB0005782	72281	520-33-2
M305T152	N-Acetylaspartylglutamic acid	Amino acid	Alanine, aspartate and glutamate metabolism	Carboxylic acids and derivatives	Amino acids, peptides, and analogues	305.096	152.377	304.091	4.20598	C11H16N2O8	[M+H]+	0.00374061	BioDeepDB	C12270	HMDB0001067	188803	3106-85-2
M305T633	Arachidonic acid	Lipid	Arachidonic acid metabolism	Fatty Acyls	Fatty acids and conjugates	305.246	632.712	304.24	3.42201	C20H32O2	[M+H]+	9.79e-05	BioDeepDB	C00219	HMDB0001043	444899	506-32-1
M307T220	(-)-Epigallocatechin	Lipid	Flavonoid biosynthesis	Flavonoids	Flavans	307.082	219.863	306.074	1.0844	C15H14O7	[M+H]+	0.000158483	BioDeepDB	C12136	HMDB0038361	72277	970-74-1
M307T481	dCMP	Nucleotide	Pyrimidine metabolism	Pyrimidine nucleotides	Pyrimidine deoxyribonucleotides	307.205	481.455	307.057	6.59976	C9H14N3O7P	[M]+	1.3e-05	BioDeepDB	C00239	HMDB0001202	13945	1032-65-1
M308T157	Glutathione	Amino acid	Glutathione metabolism	NULL	NULL	308.089	156.756	307.084	4.23268	C10H17N3O6S	[M+H]+	3.8e-07	BioDeepDB	C00051	NULL	124886	70-18-8
M309T665	2,3-Dinor-8-iso prostaglandin F2alpha	Lipid	Arachidonic acid metabolism	NULL	NULL	309.205	664.982	326.209	0.750432	C18H30O5	[M+H-H2O]+	1.23e-08	BioDeepDB	C14794	NULL	9548881	221664-05-7
M313T793	9(S)-HPODE	Lipid	Linoleic acid metabolism	Fatty Acyls	Lineolic acids and derivatives	313.235	792.855	312.23	4.90532	C18H32O4	[M+H]+	5.23e-16	BioDeepDB	C14827	HMDB0006940	9548877	29774-12-7
M317T531	3-O-Methylquercetin	Lipid	Flavone and flavonol biosynthesis	NULL	NULL	317.063	531.049	316.058	6.72389	C16H12O7	[M+H]+	0.0139853	BioDeepDB	C04443	NULL	5280681	1486-70-0/NA
M318T772	Phytosphingosine	Lipid	SphingoLipid	Organonitrogen compounds	Amines	318.299	772.438	317.293	5.10875	C18H39NO3	[M+H]+	0.0132396	BioDeepDB	C12144	HMDB0004610	122121	554-62-1
M320T141	5-Hydroxymethyldeoxycytidylate	Nucleotide	Pyrimidine metabolism	NULL	NULL	320.055	141.49	337.067	14.6569	C10H16N3O8P	[M+H-H2O]+	0.314623	MetaDNA	C03997	NULL	440189	13009-95-5
M323T169	3-CMP	Nucleotide	Pyrimidine metabolism	NULL	NULL	323.054	168.642	323.052	7.87861	C9H14N3O8P	[M]-	0.106348	MetaDNA	C05822	NULL	66535	84-52-6/63-37-6
M325T150	UMP	Nucleotide	Pyrimidine metabolism	Pyrimidine nucleotides	Pyrimidine ribonucleotides	325.041	149.671	324.036	4.94614	C9H13N2O9P	[M+H]+	7.24e-10	BioDeepDB	C00105	HMDB0000288	6030	58-97-9
M325T224	trans-beta-D-Glucosyl-2-hydroxycinnamate	Unknow	Unknow	NULL	NULL	325.093	223.672	326.1	0.436294	C15H18O8	[M-H]-	0.0236783	BioDeepDB	C05158	NULL	5280759	NULL
M325T98	Cellobiose	Carbohydrate	Starch and sucrose metabolism	NULL	NULL	325.111	97.6423	342.116	6.74754	C12H22O11	[M+H-H2O]+	3.8e-13	BioDeepDB	C00185	NULL	439178	16462-44-5 / 528-50-7
M325T115	D-Maltose	Carbohydrate	Starch and sucrose metabolism	Organooxygen compounds	Carbohydrates and carbohydrate conjugates	325.111	114.995	342.116	7.01637	C12H22O11	[M+H-H2O]+	1.8e-10	BioDeepDB	C00208	HMDB0000163	439186	69-79-4
M330T148	(S)-Norlaudanine	Unknow	Unknow	NULL	NULL	330.138	147.997	329.163	2.85117	C19H23NO4	[M+H]+	3.55e-14	BioDeepDB	C21630	NULL	7055276	NULL
M331T808	dAMP	Nucleotide	Purine metabolism	Purine nucleotides	Purine deoxyribonucleotides	331	807.808	331.068	8.157	C10H14N5O6P	[M]+	0.00100498	BioDeepDB	C00360	HMDB0000905	12599	653-63-4
M333T421	Gibberellin A4	Lipid	Diterpenoid biosynthesis	NULL	NULL	333.188	421.034	332.162	5.98881	C19H24O5	[M+H]+	0.00994994	BioDeepDB	C11864	NULL	443457	468-44-0
M334T205	trans-Zeatin riboside	Lipid	Zeatin biosynthesis	NULL	NULL	334.148	204.766	351.154	3.80342	C15H21N5O5	[M+H-H2O]+	0.379225	MetaDNA	C16431	NULL	6440982	6025-53-2
M335T826	Prostaglandin D2	Lipid	Arachidonic acid metabolism	Fatty Acyls	Eicosanoids	335.218	826.052	352.225	1.06289	C20H32O5	[M+H-H2O]+	2.01e-29	BioDeepDB	C00696	HMDB0001403	448457	41598-07-6
M338T784	Erucic acid	Lipid	Biosynthesis of unsaturated fatty acids	Fatty Acyls	Fatty acids and conjugates	338.34	783.821	338.318	1.96397	C22H42O2	[M]+	0.00716283	BioDeepDB	C08316	HMDB0002068	5281116	112-86-7
M340T468	Fructose 1,6-bisphosphate	Energy	Methane metabolism	Organooxygen compounds	Carbohydrates and carbohydrate conjugates	340.257	467.527	339.996	7.43119	C6H14O12P2	[M]+	0.000803273	BioDeepDB	C00354	HMDB0001058	172313	488-69-7
M341T213	Sucrose	Carbohydrate	Starch and sucrose metabolism	Organooxygen compounds	Carbohydrates and carbohydrate conjugates	341.108	213.464	342.116	3.56867	C12H22O11	[M-H]-	1.07e-10	BioDeepDB	C00089	HMDB0000258	5988	57-50-1
M341T477	Isocorypalmine	Unknow	Unknow	NULL	NULL	341.137	476.672	341.163	3.23893	C20H23NO4	[M]+	3.94e-12	BioDeepDB	C04118	NULL	440229	483-34-1
M342T298	Trehalose	Carbohydrate	Starch and sucrose metabolism	Organooxygen compounds	Carbohydrates and carbohydrate conjugates	342.137	298.06	342.116	0.504769	C12H22O11	[M-H2O+NH4]+	0.0166765	BioDeepDB	C01083	HMDB0000975	7427	99-20-7
M348T152	3-AMP	Nucleotide	Purine metabolism	Ribonucleoside 3'-phosphates	NULL	348.068	152.455	347.063	4.71489	C10H14N5O7P	[M+H]+	7.74e-15	BioDeepDB	C01367	HMDB0003540	41211	84-21-9
M351T736	Prostaglandin G2	Lipid	Arachidonic acid metabolism	Fatty Acyls	Eicosanoids	351.212	736.115	368.22	0.336833	C20H32O6	[M+H-H2O]+	2.02e-07	BioDeepDB	C05956	HMDB0003235	5280883	51982-36-6
M351T687	6-Ketoprostaglandin E1	Lipid	Arachidonic acid metabolism	Fatty Acyls	Eicosanoids	351.213	686.594	368.22	0.537566	C20H32O6	[M+H-H2O]+	9.78e-06	BioDeepDB	C05962	HMDB0004241	5280889	67786-53-2
M357T497	Deoxyloganin	Lipid	Monoterpenoid biosynthesis	NULL	NULL	357.152	496.804	374.158	3.65839	C17H26O9	[M+H-H2O]+	0.0324654	BioDeepDB	C06071	NULL	440906	26660-57-1
M369T617	11-Dehydro-thromboxane B2	Lipid	Arachidonic acid metabolism	Fatty Acyls	Eicosanoids	369.223	616.786	368.22	2.56316	C20H32O6	[M+H]+	8.74e-05	BioDeepDB	C05964	HMDB0004242	5280891	67910-12-7
M376T813	Riboflavin	Cofactors and Vitamins	Riboflavin metabolism	Pteridines and derivatives	Alloxazines and isoalloxazines	376.261	813.041	376.138	4.88528	C17H20N4O6	[M]+	8.25e-06	BioDeepDB	C00255	HMDB0000244	493570	83-88-5
M380T574	Aurachin B	Unknow	Unknow	NULL	NULL	380.261	574.038	379.251	6.32093	C25H33NO2	[M+H]+	1.84e-10	BioDeepDB	C21140	NULL	6439168	108354-12-7
M387T480	1-O-Sinapoyl-beta-D-glucose	Unknow	Unknow	NULL	NULL	387.126	480.349	386.121	7.61158	C17H22O10	[M+H]+	0.0151931	BioDeepDB	C01175	NULL	5280406	NULL
M387T814	Cholesterol	Lipid	Steroid biosynthesis	Steroids and steroid derivatives	Cholestane steroids	387.191	813.711	386.355	6.35059	C27H46O	[M+H]+	7.15e-10	BioDeepDB	C00187	HMDB0000067	5997	57-88-5
M389T279	Dopaxanthin quinone	Unknow	Unknow	NULL	NULL	389.1	279.368	388.091	3.98075	C18H16N2O8	[M+H]+	0.0179178	MetaDNA	C17753	NULL	135871117	NULL
M396T428	4-Hydroxy-2-methyl-3-oxo-4-[(2E,6E)-farnesyl]-3,4-dihydroquinoline 1-oxide	Unknow	Unknow	NULL	NULL	396.257	427.988	395.246	9.53229	C25H33NO3	[M+H]+	0.355419	MetaDNA	C21141	NULL	118797928	NULL
M397T836	beta-Sitosterol	Lipid	Steroid biosynthesis	Steroids and steroid derivatives	Stigmastanes and derivatives	397.381	836.179	414.386	4.887	C29H50O	[M+H-H2O]+	4.27e-09	BioDeepDB	C01753	HMDB0000852	222284	83-46-5
M399T430	S-Adenosylmethionine	Cofactors and Vitamins	Cofactors	5'-deoxyribonucleosides	5'-deoxy-5'-thionucleosides	399.163	429.868	398.137	4.20429	C15H22N6O5S	[M+H]+	1.19e-15	BioDeepDB	C00019	HMDB0001185	34755	485-80-3 / 29908-03-0
M402T813	Campestanol	Lipid	Brassinosteroid biosynthesis	NULL	NULL	402.355	813.041	402.386	6.76443	C28H50O	[M]+	0.00548816	BioDeepDB	C15787	NULL	23724579	474-60-2
M405T133	UDP	Nucleotide	Pyrimidine metabolism	Pyrimidine nucleotides	Pyrimidine ribonucleotides	405.007	133.09	404.002	3.63812	C9H14N2O12P2	[M+H]+	2e-12	BioDeepDB	C00015	HMDB0000295	6031	58-98-0
M413T403	6-Amino-6-deoxyfutalosine	Cofactors and Vitamins	Ubiquinone and other terpenoid-quinone biosynthesis	NULL	NULL	413.137	403.46	413.134	9.31288	C19H19N5O6	[M]+	6.73e-06	BioDeepDB	C20773	NULL	56927843	NULL
M422T605	Leukotriene E4	Lipid	Arachidonic acid metabolism	Fatty Acyls	Eicosanoids	422.237	605.09	439.239	11.8571	C23H37NO5S	[M+H-H2O]+	0.0273248	BioDeepDB	C05952	HMDB0002200	5280879	75715-89-8
M424T183	4-O-Desmethyl-3-O-acetylpapaveroxine	Unknow	Unknow	NULL	NULL	424.136	182.821	443.158	0.249213	C23H25NO8	[M-H2O-H]-	0.123407	MetaDNA	C21590	NULL	125307958	NULL
M430T542	alpha-Tocopherol	Cofactors and Vitamins	Ubiquinone and other terpenoid-quinone biosynthesis	Prenol lipids	Quinone and hydroquinone lipids	430.238	541.579	430.381	11.5174	C29H50O2	[M]+	7.31e-05	BioDeepDB	C02477	HMDB0001893	14985	21590
M432T819	Isovitexin	Lipid	Flavone and flavonol biosynthesis	NULL	NULL	432.242	819.25	432.106	7.12606	C21H20O10	[M]+	1.72e-06	BioDeepDB	C01714	NULL	162350	38953-85-4 / 29702-25-8
M449T518	Cyanidin 3-glucoside	Lipid	Anthocyanin biosynthesis	Flavonoids	Flavonoid glycosides	449.104	518.405	449.108	8.40774	C21H21O11	[M]+	1.74e-09	BioDeepDB	C08604	HMDB0030684	441667	7084-24-4
M457T545	5,10-Methenyltetrahydrofolic acid	Cofactors and Vitamins	One carbon pool by folate	Pteridines and derivatives	Pterins and derivatives	457.166	545.222	456.163	10.3028	C20H22N7O6	[M+H]+	0.0343682	BioDeepDB	C00445	HMDB0001354	135398657	7444-29-3
M458T106	FMNH2	Cofactors and Vitamins	Riboflavin metabolism	NULL	NULL	458.122	105.652	458.12	3.82869	C17H23N4O9P	[M]-	0.0196602	MetaDNA	C01847	HMDB0001142	445395	5666-16-0
M458T426	3-O-Acetylpapaveroxine	Unknow	Unknow	NULL	NULL	458.182	426.418	457.174	2.67995	C24H27NO8	[M+H]+	0.0377792	MetaDNA	C21591	NULL	14106961	NULL
M459T487	5-Methyltetrahydrofolic acid	Cofactors and Vitamins	One carbon pool by folate	Pteridines and derivatives	Pterins and derivatives	459.181	486.793	459.187	6.04727	C20H25N7O6	[M]+	0.00819011	BioDeepDB	C00440	HMDB0001396	135398561	134-35-0
M463T543_2	Peonidin-3-glucoside	Lipid	Anthocyanin biosynthesis	Flavonoids	Flavonoid glycosides	463.122	543.119	463.124	3.17479	C22H23O11	[M+H]+	9.3e-20	BioDeepDB	C12141	HMDB0013689	443654	68795-37-9
M465T501	Isoquercitrin	Lipid	Flavone and flavonol biosynthesis	Flavonoids	Flavonoid glycosides	465.1	500.677	464.096	6.49756	C21H20O12	[M+H]+	6.94e-12	BioDeepDB	C05623	HMDB0037362	5280804	482-35-9 / 21637-25-2
M469T700	ent-8alpha-Hydroxylabd-13-en-15-yl diphosphate	Unknow	Unknow	NULL	NULL	469.238	699.758	468.204	8.67525	C20H38O8P2	[M+H]+	1.31e-07	BioDeepDB	C21656	NULL	131708296	NULL
M493T424	Malvidin 3-glucoside	Lipid	Anthocyanin biosynthesis	Flavonoids	Flavonoid glycosides	493.13	423.712	493.135	7.84073	C23H25O12	[M+H]+	0.0209887	BioDeepDB	C12140	HMDB0030777	443652	7228-78-6/18470-06-9
M503T159	Raffinose	Carbohydrate	Galactose metabolism	Organooxygen compounds	Carbohydrates and carbohydrate conjugates	503.161	159.066	504.169	0.446775	C18H32O16	[M-H]-	0.018382	BioDeepDB	C00492	HMDB0003213	439242	512-69-6
M565T84_1	Uridine diphosphate glucose	Carbohydrate	Starch and sucrose metabolism	Pyrimidine nucleotides	Pyrimidine nucleotide sugars	565.043	84.2078	566.055	8.47281	C15H24N2O17P2	[M-H]-	0.0354998	BioDeepDB	C00029	HMDB0000286	8629	133-89-1
M565T574_1	Apiin	Lipid	Flavone and flavonol biosynthesis	NULL	NULL	565.148	573.582	564.148	12.6226	C26H28O14	[M+H]+	0.0315976	MetaDNA	C04858	HMDB0030843	5280746	26544-34-3
M579T531_1	Rhoifolin	Lipid	Flavone and flavonol biosynthesis	NULL	NULL	579.162	531.091	578.164	14.8986	C27H30O14	[M+H]+	0.00279433	BioDeepDB	C12627	HMDB0038848	5282150	17306-46-6
M579T496_2	N-Acetyl-O-demethylpuromycin-5-phosphate	Unknow	Unknow	NULL	NULL	579.177	496.188	579.184	11.8283	C23H30N7O9P	[M]+	2.99e-08	BioDeepDB	C07030	NULL	46173767	NULL
M595T447_2	Pelargonin	Lipid	Anthocyanin biosynthesis	Flavonoids	Flavonoid glycosides	595.17	446.772	595.166	5.27251	C27H31O15	[M]+	0.0381905	BioDeepDB	C08725	HMDB0033681	441772	17334-58-6
M595T502_2	Scolymoside	Lipid	Flavone and flavonol biosynthesis	Flavonoids	Flavonoid glycosides	595.171	502	594.159	6.69731	C27H30O15	[M+H]+	3e-12	BioDeepDB	C12630	HMDB0005799	5282152	25694-72-8
M611T84	Oxidized glutathione	Amino acid	Glutathione metabolism	Carboxylic acids and derivatives	Amino acids, peptides, and analogues	611.146	83.7216	612.152	1.79564	C20H32N6O12S2	[M-H]-	0.0297439	BioDeepDB	C00127	HMDB0003337	65359	27025-41-8
M611T501_2	Rutin	Lipid	Flavone and flavonol biosynthesis	NULL	NULL	611.167	500.699	610.153	7.91623	C27H30O16	[M+H]+	5.56e-07	BioDeepDB	C05625	HMDB0003249	5280805	207671-50-9
M611T551_1	Hesperetin 7-neohesperidoside	Lipid	Flavonoid biosynthesis	Flavonoids	Flavonoid glycosides	611.194	550.908	610.19	5.03686	C28H34O15	[M+H]+	0.0201975	BioDeepDB	C09806	HMDB0030748	442439	13241-33-3
M625T610	Cyanidin 3-O-(2-O-beta-D-glucuronosyl)-beta-D-glucoside	Lipid	Anthocyanin biosynthesis	NULL	NULL	625.148	609.744	625.14	11.933	C27H29O17	[M]+	0.0755653	MetaDNA	C19762	NULL	50909830	NULL
M649T97_2	Stachyose	Carbohydrate	Galactose metabolism	NULL	NULL	649.222	97.3859	666.222	12.0769	C24H42O21	[M+H-H2O]+	6.6e-08	BioDeepDB	C01613	HMDB0003553	439531	54261-98-2
M757T431_2	Cyanidin 3-O-rutinoside 5-O-beta-D-glucoside	Lipid	Anthocyanin biosynthesis	NULL	NULL	757.223	430.663	757.219	4.77563	C33H41O20	[M]+	9.63e-08	BioDeepDB	C12646	NULL	443921	135558-26-8 / 62024-14-0
M773T413_2	Delphinidin 3-O-beta-D-glucoside 5-O-(6-coumaroyl-beta-D-glucoside)	Lipid	Anthocyanin biosynthesis	NULL	NULL	773.219	413.473	773.193	5.65677	C36H37O19	[M]+	1.86e-07	BioDeepDB	C16351	NULL	23724731	NULL
