# Supplementary material for: Comparison of the Metabolites in Fingered Citron Fruit (Citrus medica L. var. sarcodactylis Swingle) and Chayote (Sechium edule) Based on UPLC‐Q‐Orbitrap MS/MS
Source: Food Sci Nutr. 2026 Jul 16;14(7):e72115. doi: 10.1002/fsn3.72115 (PMC13376348; doi:10.1002/fsn3.72115)
Supplement: Supplementary file 3 — Table S2: The information of the differential metabolites compared in various groups (information of each group was provided in individual sheets). [file FSN3-14-e72115-s002.xlsx]

## Sheet: Table S2.1
Additional file 2: Table S2.1 Differential metabolites in the CF2 vs CF3 comparison (OPLS-DA VIP > 1 and P < 0.05)
Metabolite	VIP	mean_CF2	sd_CF2	mean_CF3	sd_CF3	Fold Change_CF2/CF3	log2(FC_CF2/CF3)	p.value	FDR
Sinapic acid	1.42656	3.85925e+07	1.78413e+06	1.28843e+08	1.62053e+06	0.29953	-1.7392	5.80884e-16	1.5649e-12
Fructose 1,6-bisphosphate	1.42649	2.86138e+06	1.59624e+06	8.57954e+07	1.67655e+06	0.033351	-4.9061	9.03167e-16	1.94651e-12
trans-Ferulic acid	1.42625	3.94523e+08	9.87817e+06	1.04754e+09	1.78285e+07	0.37662	-1.4088	2.75654e-15	2.97045e-12
Phenylethylamine	1.42479	6.20691e+08	1.67391e+07	2.24272e+08	8.18366e+06	2.7676	1.4686	1.63758e-13	3.60135e-11
Hesperetin	1.42471	3.91058e+09	1.45048e+08	8.06887e+08	2.95071e+07	4.8465	2.2769	1.89322e-13	3.92333e-11
4-Hydroxycinnamic acid	1.4245	2.3415e+09	6.89459e+07	8.94546e+08	1.96868e+07	2.6175	1.3882	2.77306e-13	4.69206e-11
Hesperetin 7-neohesperidoside	1.42434	1.00731e+10	3.84032e+08	2.4325e+09	5.92962e+07	4.141	2.05	3.59214e-13	5.16118e-11
Phenylacetic acid	1.4243	5.98515e+09	1.59041e+08	2.39646e+09	9.20508e+07	2.4975	1.3205	3.84405e-13	5.28712e-11
L-Tryptophan	1.42306	6.16553e+09	2.50406e+08	1.94875e+09	5.16505e+07	3.1638	1.6617	2.06684e-12	1.75372e-10
Kynurenic acid	1.42271	4.48109e+07	1.40471e+06	8.91678e+07	2.41754e+06	0.50255	-0.99267	3.04085e-12	2.22913e-10
N-Methylserotonin	1.42269	1.1871e+08	4.88001e+06	4.09412e+07	537691	2.8995	1.5358	3.08707e-12	2.24772e-10
2-Dehydropantoate	1.42177	4.14374e+08	1.83873e+07	1.33575e+08	6.19113e+06	3.1022	1.6333	7.56839e-12	4.27e-10
beta-Alanyl-L-arginine	1.42166	5.34932e+07	3.58155e+06	2.03359e+06	234836	26.305	4.7173	8.31062e-12	4.47776e-10
D-Phenyllactic acid	1.42052	2.17621e+08	9.87667e+06	8.17491e+07	3.19258e+06	2.6621	1.4125	2.04971e-11	8.76493e-10
Kaempferide	1.42022	3.05806e+08	1.61858e+07	9.66192e+07	2.14375e+06	3.1651	1.6622	2.53511e-11	1.01934e-09
3-Methylindole	1.42016	1.45427e+08	6.98957e+06	4.81776e+07	3.04184e+06	3.0186	1.5939	2.64457e-11	1.05158e-09
Scopoletin	1.42007	2.01389e+09	7.45373e+07	9.67342e+08	3.5457e+07	2.0819	1.0579	2.81147e-11	1.08589e-09
D-Ribose	1.41999	3.16683e+09	7.84661e+07	1.99368e+09	4.99491e+07	1.5884	0.6676	2.96225e-11	1.12796e-09
Baeocystin	1.41968	1.55172e+08	9.58773e+06	2.98999e+07	3.30763e+06	5.1897	2.3757	3.64328e-11	1.29506e-09
2-Hydroxycinnamic acid	1.41912	1.00757e+09	5.20091e+07	3.50165e+08	1.82914e+07	2.8774	1.5248	5.162e-11	1.68054e-09
Diaminopimelic acid	1.41909	3.3183e+07	1.55035e+06	6.85974e+07	2.53981e+06	0.48374	-1.0477	5.26022e-11	1.69713e-09
Pyroglutamic acid	1.41894	1.17154e+09	4.17886e+07	2.38322e+09	9.38403e+07	0.49158	-1.0245	5.74789e-11	1.82712e-09
N-Methyltyramine	1.41881	5.53253e+08	2.79925e+07	2.14416e+08	7.39051e+06	2.5803	1.3675	6.21016e-11	1.95104e-09
L-Proline	1.41873	1.98845e+10	4.11649e+08	1.29203e+10	4.33112e+08	1.539	0.62201	6.47037e-11	2.00936e-09
L-Leucine	1.41858	1.07187e+10	3.68436e+08	5.80466e+09	2.12691e+08	1.8466	0.88485	7.06945e-11	2.12202e-09
L-Methionine	1.41837	1.55724e+09	5.60023e+07	8.04677e+08	3.47925e+07	1.9352	0.95251	7.95105e-11	2.30672e-09
Linatine	1.418	9.53258e+06	1.10867e+06	3.41158e+07	1.89793e+06	0.27942	-1.8395	9.72568e-11	2.71645e-09
Homovanillic acid	1.41781	1.00578e+08	5.03065e+06	3.87906e+07	2.41117e+06	2.5928	1.3745	1.07094e-10	2.92163e-09
Oxoglutaric acid	1.41773	7.07058e+08	1.47186e+07	4.71027e+08	1.55445e+07	1.5011	0.58602	1.11981e-10	3.00925e-09
L-Glutamic gamma-semialdehyde	1.41695	6.1958e+07	1.50266e+06	1.25691e+08	5.81935e+06	0.49294	-1.0205	1.64547e-10	4.08562e-09
3-O-Methylquercetin	1.41646	8.68142e+07	3.70441e+06	4.21889e+07	2.1951e+06	2.0577	1.0411	2.06331e-10	4.90822e-09
Quercetin	1.41629	3.13183e+08	1.2554e+07	1.69043e+08	6.23918e+06	1.8527	0.88962	2.23098e-10	5.22512e-09
2-Hydroxybutyric acid	1.41602	9.64173e+07	3.51553e+06	4.90494e+07	3.0637e+06	1.9657	0.97506	2.51433e-10	5.75253e-09
D-Xylitol	1.41577	3.9497e+07	2.76181e+06	8.73752e+07	3.88266e+06	0.45204	-1.1455	2.7974e-10	6.1772e-09
(S)-Norcoclaurine	1.41569	2.70953e+07	2.63137e+06	609906	268235	44.425	5.4733	2.89555e-10	6.30352e-09
Mesaconate	1.41527	6.52755e+08	2.14565e+07	4.14805e+08	1.1187e+07	1.5736	0.65411	3.46125e-10	7.27065e-09
Leucopelargonidin	1.41517	1.56621e+07	1.14775e+06	3.6405e+06	435790	4.3022	2.1051	3.60851e-10	7.5359e-09
Leukotriene E4	1.41478	2.64702e+07	1.68359e+06	8.63085e+06	769097	3.0669	1.6168	4.21782e-10	8.51147e-09
S-Adenosylmethionine	1.41462	9.71416e+07	4.20029e+06	5.41427e+07	1.582e+06	1.7942	0.84332	4.47511e-10	8.98022e-09
L-Isoleucine	1.41178	7.98492e+09	2.47564e+08	5.39768e+09	1.67726e+08	1.4793	0.56494	1.21706e-09	1.95798e-08
(R) 2,3-Dihydroxy-3-methylvalerate	1.41137	8.41018e+08	2.10856e+07	1.28623e+09	4.76828e+07	0.65386	-0.61294	1.38392e-09	2.16761e-08
ent-8alpha-Hydroxylabd-13-en-15-yl diphosphate	1.4111	1.35345e+07	1.13506e+06	2.58311e+06	620728	5.2396	2.3895	1.50737e-09	2.33898e-08
Quinate	1.41082	4.59408e+08	2.61876e+07	2.12676e+08	1.33514e+07	2.1601	1.1111	1.63772e-09	2.50716e-08
Dopaxanthin quinone	1.41033	457818	406247	9.69009e+06	1.03996e+06	0.047246	-4.4037	1.89614e-09	2.84184e-08
Vanillin	1.41008	1.31174e+08	1.20164e+07	3.09366e+07	2.16755e+06	4.2401	2.0841	2.03555e-09	3.0194e-08
L-Glutamic acid	1.41002	5.49925e+09	1.11749e+08	3.86718e+09	1.64844e+08	1.422	0.50795	2.07014e-09	3.05587e-08
Acetoacetic acid	1.40984	3.0877e+09	4.77403e+07	3.61497e+09	4.3652e+07	0.85414	-0.22745	2.18241e-09	3.17216e-08
Pipecolic acid	1.40759	9.17451e+09	2.28567e+08	7.26631e+09	9.85617e+07	1.2626	0.33641	3.971e-09	5.22485e-08
Formylanthranilic acid	1.40748	3.90742e+07	3.46519e+06	3.43944e+06	3.1177e+06	11.361	3.506	4.08022e-09	5.3233e-08
Putrescine	1.4074	4.5915e+07	8.89006e+06	1.54195e+08	1.10664e+07	0.29777	-1.7477	4.16868e-09	5.38629e-08
(S)-Abscisic acid	1.40738	2.06348e+08	5.26236e+06	2.5964e+08	4.59871e+06	0.79475	-0.33143	4.18196e-09	5.39698e-08
2-Keto-6-acetamidocaproate	1.40333	1.91765e+08	6.58152e+06	3.91305e+08	2.79941e+07	0.49007	-1.029	1.0466e-08	1.16389e-07
5,7-Dihydroxyflavone	1.40284	8.38491e+06	1.19651e+06	135928	106160	61.686	5.9469	1.15717e-08	1.26211e-07
Perillyl alcohol	1.40038	1.98128e+08	1.27872e+07	2.29751e+07	2.35358e+07	8.6236	3.1083	1.85777e-08	1.87096e-07
2-Phenylacetamide	1.40033	2.53357e+09	2.35225e+08	9.88298e+08	2.51011e+07	2.5636	1.3582	1.8769e-08	1.88846e-07
Vanylglycol	1.39846	8.52027e+07	3.21561e+06	5.58526e+07	3.35917e+06	1.5255	0.60928	2.61421e-08	2.51524e-07
Coumarin	1.39778	1.43908e+08	4.86172e+07	4.61351e+08	1.50781e+07	0.31193	-1.6807	2.93404e-08	2.76374e-07
N-Succinyl-2-amino-6-ketopimelate	1.39641	1.26897e+08	8.93929e+06	7.01541e+07	2.61051e+06	1.8088	0.85506	3.66862e-08	3.33613e-07
Uracil	1.39492	6.30269e+08	2.97854e+07	9.13073e+08	3.70738e+07	0.69027	-0.53476	4.63343e-08	4.06926e-07
Sinapyl alcohol	1.3917	1.32767e+09	6.10439e+07	9.54763e+08	2.47195e+07	1.3906	0.47568	7.40574e-08	6.03663e-07
Cyanidin 3-glucoside	1.39053	3.86924e+07	6.20758e+06	3.62818e+06	1.05701e+06	10.664	3.4147	8.68451e-08	6.89133e-07
3D-3,5/4-Trihydroxycyclohexane-1,2-dione	1.38887	4.54371e+08	2.16522e+07	3.25437e+08	9.61372e+06	1.3962	0.48149	1.08e-07	8.36069e-07
Tyramine	1.38594	2.41751e+08	3.25428e+07	6.62622e+07	7.96524e+06	3.6484	1.8673	1.55351e-07	1.14193e-06
Ribitol	1.383	1.81347e+07	719753	3.46995e+07	3.19758e+06	0.52262	-0.93616	2.1784e-07	1.53729e-06
Cis-zeatin	1.38025	1.0514e+07	852468	1.923e+07	1.56257e+06	0.54675	-0.87104	2.93447e-07	1.98399e-06
L-Arginine	1.37916	4.52949e+08	1.11875e+07	3.79093e+08	1.0384e+07	1.1948	0.25679	3.28276e-07	2.19176e-06
gamma-Glutamylalanine	1.37634	3.75698e+07	2.76891e+06	6.03225e+07	3.97656e+06	0.62282	-0.68312	4.34906e-07	2.7946e-06
Eugenol	1.37596	7.98e+07	5.05799e+06	5.40768e+07	2.15917e+06	1.4757	0.56138	4.51e-07	2.88769e-06
(S)-2-Methylmalate	1.37593	6.12174e+07	6.83158e+06	2.50209e+07	3.64025e+06	2.4467	1.2908	4.52184e-07	2.89355e-06
1-Aminocyclopropanecarboxylic acid	1.37064	5.71372e+08	2.04982e+07	4.74513e+08	7.46676e+06	1.2041	0.26798	7.32811e-07	4.43639e-06
Caffeate	1.36846	2.70206e+07	2.80056e+06	1.26206e+07	1.76252e+06	2.141	1.0983	8.82565e-07	5.22843e-06
Umbelliferone	1.36815	2.07202e+08	1.17269e+07	1.33176e+08	1.23883e+07	1.5559	0.63771	9.05641e-07	5.3475e-06
Phosphorylcholine	1.36618	1.11849e+10	1.12328e+09	6.3539e+09	1.47242e+08	1.7603	0.81584	1.06466e-06	6.16815e-06
5-Methyltetrahydrofolic acid	1.36589	1.4092e+08	1.45969e+07	6.90425e+07	8.51216e+06	2.0411	1.0293	1.08928e-06	6.28714e-06
trans-Zeatin riboside	1.36464	1.45595e+07	3.06745e+06	1.5455e+06	393857	9.4205	3.2358	1.20332e-06	6.8572e-06
Piperidine	1.36435	3.37121e+07	4.89297e+06	1.21595e+07	1.55449e+06	2.7725	1.4712	1.23003e-06	6.99833e-06
Methyloxaloacetate	1.36412	3.46256e+07	4.34209e+06	1.00066e+07	3.95901e+06	3.4603	1.7909	1.25265e-06	7.112e-06
3-Methoxyanthranilate	1.36359	2.21319e+08	9.13897e+06	1.81988e+08	2.32437e+06	1.2161	0.28229	1.30573e-06	7.39388e-06
Adenosine	1.36096	1.58568e+09	1.12043e+08	2.20167e+09	1.011e+08	0.72022	-0.47349	1.59221e-06	8.79882e-06
Caffeine	1.35553	5.60305e+08	1.40964e+07	1.61793e+08	1.00873e+08	3.4631	1.7921	2.34343e-06	1.24459e-05
Apiin	1.35383	2.07819e+08	3.15533e+07	7.8398e+07	1.12479e+07	2.6508	1.4064	2.62825e-06	1.3782e-05
Peonidin-3-glucoside	1.35358	6.58537e+08	1.44022e+08	8.83628e+07	3.34454e+07	7.4526	2.8978	2.67313e-06	1.39901e-05
L-Threonine	1.35213	2.16877e+09	5.57053e+07	1.86287e+09	5.76445e+07	1.1642	0.21935	2.94088e-06	1.52214e-05
Tyrosol	1.35147	4.39783e+08	4.89327e+07	2.30072e+08	2.55855e+07	1.9115	0.93471	3.06998e-06	1.57759e-05
p-Aminobenzoic acid	1.34652	1.89417e+10	7.26798e+08	2.28835e+10	7.90922e+08	0.82774	-0.27275	4.18362e-06	2.07372e-05
2-Aminobenzoic acid	1.33723	1.27248e+08	5.7214e+06	1.58393e+08	6.9579e+06	0.80337	-0.31587	7.12498e-06	3.33097e-05
Guanosine	1.33136	4.00728e+08	1.39187e+07	3.43826e+08	9.83394e+06	1.1655	0.22095	9.69888e-06	4.33133e-05
Benzoate	1.33045	3.69395e+08	3.78861e+07	1.81362e+08	4.2063e+07	2.0368	1.0263	1.01537e-05	4.52135e-05
m-Coumaric acid	1.32576	1.37359e+08	2.9113e+07	4.21398e+07	4.31588e+06	3.2596	1.7047	1.27878e-05	5.55873e-05
Phytosphingosine	1.32574	1.18484e+09	7.80742e+07	9.15461e+08	2.89566e+07	1.2943	0.37213	1.27989e-05	5.5591e-05
Phenol	1.31076	2.10552e+09	1.34899e+08	1.39171e+09	1.96571e+08	1.5129	0.59732	2.49994e-05	0.00010162
Betaine	1.31021	2.43714e+09	4.82045e+07	2.14574e+09	8.48474e+07	1.1358	0.18371	2.55755e-05	0.000103649
D-Allulose 6-phosphate	1.3074	4.67214e+07	3.18217e+07	1.42021e+08	5.80683e+06	0.32898	-1.6039	2.86939e-05	0.000114776
6-Ketoprostaglandin E1	1.30519	2.45364e+07	3.15147e+06	3.71463e+07	2.96195e+06	0.66053	-0.5983	3.1351e-05	0.000124069
Niacinamide	1.29457	1.95636e+07	1.77091e+06	1.347e+07	1.29259e+06	1.4524	0.53843	4.69419e-05	0.000177677
N-Acetylornithine	1.29101	7.84882e+08	2.99437e+07	8.85912e+08	2.15826e+07	0.88596	-0.17469	5.33463e-05	0.000198023
Porphobilinogen	1.28747	1.61591e+08	1.15007e+07	1.93741e+08	3.14439e+06	0.83406	-0.26178	6.03917e-05	0.00022158
Uric acid	1.28223	1.10894e+08	4.09221e+06	3.72155e+07	2.7615e+07	2.9798	1.5752	7.2105e-05	0.000259639
Perillic acid	1.28048	1.11093e+08	8.45971e+06	1.36846e+08	4.9991e+06	0.81181	-0.30078	7.63909e-05	0.0002729
4-(beta-D-Glucosyloxy)benzoate	1.27858	4.52444e+07	2.24578e+06	3.71527e+07	2.15282e+06	1.2178	0.28427	8.12777e-05	0.000287169
Sinapoyl aldehyde	1.27683	1.71746e+07	2.27944e+06	5.97399e+06	3.68858e+06	2.8749	1.5235	8.59957e-05	0.000301853
Malvidin 3-glucoside	1.27661	1.29348e+07	2.51361e+06	3.14012e+07	6.69902e+06	0.41192	-1.2796	8.66059e-05	0.0003036
2-Hydroxy-3-oxoadipate	1.27617	4.49094e+07	3.1356e+07	1.4914e+08	2.55614e+07	0.30112	-1.7316	8.78184e-05	0.000306752
L-Aspartic acid	1.27215	2.58601e+09	6.8122e+07	2.31372e+09	8.2947e+07	1.1177	0.16051	9.96258e-05	0.000343542
D-Arabitol	1.26954	9.57622e+07	1.20996e+07	4.37112e+07	1.68232e+07	2.1908	1.1315	0.000107945	0.000368454
Deoxyuridine	1.26875	2.94567e+08	1.80757e+07	3.43067e+08	6.95124e+06	0.85863	-0.21989	0.000110576	0.000376481
Arachidonic acid	1.26799	1.22831e+07	2.07215e+06	6.21321e+06	1.27053e+06	1.9769	0.98327	0.000113134	0.000384222
N-Acetyldemethylphosphinothricin	1.26646	1.45468e+07	5.20701e+06	1.59931e+06	277850	9.0956	3.1852	0.000118462	0.000400675
L-Asparagine	1.26596	5.87064e+10	1.09295e+09	5.3094e+10	1.98326e+09	1.1057	0.14497	0.000120227	0.000405499
N6-Acetyl-L-lysine	1.25924	2.02608e+08	1.23581e+07	2.41537e+08	1.03129e+07	0.83883	-0.25355	0.000146212	0.00048227
Chavicol	1.25358	7.63298e+07	4.25595e+06	9.44347e+07	6.34135e+06	0.80828	-0.30707	0.000171347	0.000554984
5-Hydroxyindoleacetic acid	1.24227	1.69968e+07	1.1948e+06	1.40327e+07	510573	1.2112	0.27646	0.000231586	0.000726937
4-Hydroxystyrene	1.2371	3.4745e+07	1.60235e+06	3.92641e+07	1.22168e+06	0.8849	-0.17641	0.000264117	0.000817851
L-Lysine	1.23488	3.49145e+08	1.17372e+07	3.99144e+08	1.91419e+07	0.87473	-0.19308	0.000279118	0.000857649
L-Valine	1.23426	2.62463e+09	3.14483e+08	1.83485e+09	1.65523e+08	1.4304	0.51645	0.00028341	0.000869267
Allantoic acid	1.22746	7.44392e+07	6.18322e+06	3.4534e+07	1.72742e+07	2.1555	1.108	0.000334116	0.00100627
gamma-Glutamyl-beta-aminopropiononitrile	1.22579	2.14655e+07	759176	2.51149e+07	1.50619e+06	0.85469	-0.22653	0.000347623	0.00104113
Cyanidin 3-O-(2-O-beta-D-glucuronosyl)-beta-D-glucoside	1.22547	3.27219e+07	1.38469e+07	2.47869e+06	2.00868e+06	13.201	3.7226	0.000350266	0.00104788
N-Acetyl-L-glutamate 5-semialdehyde	1.22413	1.11842e+08	5.99279e+06	1.33438e+08	8.04597e+06	0.83816	-0.2547	0.000361405	0.00107613
N-Acetylaspartylglutamic acid	1.21696	2.74757e+07	5.51976e+06	7.80454e+07	2.33688e+07	0.35205	-1.5062	0.000426026	0.00124785
Rhoifolin	1.21023	6.59472e+08	2.22715e+08	1.97301e+08	2.28888e+07	3.3425	1.7409	0.000494521	0.00142106
Trigonelline	1.20778	3.38506e+07	1.83993e+06	1.14622e+07	1.07675e+07	2.9532	1.5623	0.000521481	0.00148939
L-Fucose	1.2055	6.70972e+07	6.54214e+06	2.3447e+07	2.04165e+07	2.8617	1.5169	0.000547573	0.00155362
2-Keto-glutaramic acid	1.19819	1.22303e+09	1.90733e+08	4.86376e+08	3.16408e+08	2.5146	1.3303	0.000638075	0.00177911
2-trans,6-trans-Farnesal	1.19527	3.67052e+07	4.72447e+06	1.77155e+07	8.35965e+06	2.0719	1.051	0.000677271	0.00187664
Mannitol	1.18357	3.81891e+07	9.88563e+06	1.87715e+07	2.2566e+06	2.0344	1.0246	0.000853543	0.00230463
Luteolin	1.17742	3.09965e+07	2.23343e+06	3.65293e+07	1.90771e+06	0.84854	-0.23695	0.000959372	0.00255896
(S)-N-Methylcoclaurine	1.17549	5.82671e+07	2.39605e+07	1.28028e+07	3.79746e+06	4.5511	2.1862	0.000994452	0.00264011
13-L-Hydroperoxylinoleic acid	1.17412	1.77454e+08	6.39618e+07	5.70778e+07	8.04271e+06	3.109	1.6364	0.00102008	0.00270018
(R)-3-Hydroxybutyric acid	1.17091	1.36822e+09	2.75901e+07	1.50353e+09	6.76682e+07	0.91	-0.13606	0.00108202	0.00284941
Oxoadipic acid	1.16844	4.01244e+07	2.4552e+07	1.6669e+08	6.42633e+07	0.24071	-2.0546	0.0011316	0.00296118
Ascorbate	1.16183	1.20219e+08	5.64856e+06	1.33051e+08	4.29204e+06	0.90356	-0.14631	0.001273	0.00328651
L-Arabitol	1.16037	1.66605e+08	5.07145e+06	1.51248e+08	6.84883e+06	1.1015	0.13952	0.00130611	0.00336313
Isochavicol	1.16021	9.86743e+08	1.84223e+07	9.28989e+08	2.62414e+07	1.0622	0.087013	0.00130976	0.00337011
3-Dehydroshikimate	1.13483	5.0733e+07	5.50869e+06	6.07672e+07	2.19549e+06	0.83488	-0.26037	0.00199669	0.00490681
(R)-5,6-Dihydrothymine	1.13436	6.55077e+07	2.82051e+07	1.78304e+07	423443	3.6739	1.8773	0.00201151	0.00493871
Isovitexin	1.12315	7.10869e+08	3.63004e+08	8.77497e+07	1.07461e+08	8.1011	3.0181	0.00239277	0.00576835
(E)-3-(4-Hydroxyphenyl)-2-propenal	1.12258	2.05237e+07	9.29954e+06	4.65374e+06	2.59371e+06	4.4101	2.1408	0.00241324	0.0058073
N-a-Acetylcitrulline	1.12237	7.9799e+06	3.17641e+06	2.67789e+06	569816	2.9799	1.5753	0.00242121	0.00581868
D-Phenylalanine	1.12107	2.84137e+07	5.96178e+06	1.71693e+07	3.40314e+06	1.6549	0.72675	0.00246912	0.00591402
Glucose 6-phosphate	1.10702	2.00801e+08	5.56768e+07	2.90612e+08	1.0337e+07	0.69096	-0.53333	0.00303501	0.00710366
5-Methylthioadenosine	1.10575	6.39845e+08	8.71854e+07	4.4282e+08	8.89974e+07	1.4449	0.531	0.00309054	0.00722109
Carnosine	1.10472	2.38841e+07	3.32944e+06	3.05548e+07	2.60599e+06	0.78168	-0.35535	0.00313633	0.00731955
Isoquercitrin	1.10223	9.73388e+07	2.86861e+07	4.69352e+07	1.44636e+07	2.0739	1.0523	0.00324874	0.00754981
gamma-Glutamylcysteine	1.09982	7.62401e+06	3.81379e+06	1.31486e+06	1.34231e+06	5.7984	2.5356	0.0033606	0.00777621
Cyanidin 3-O-rutinoside 5-O-beta-D-glucoside	1.09899	4.7792e+06	1.55264e+06	1.98181e+06	902695	2.4115	1.2699	0.00339966	0.00784934
Butyric acid	1.09664	4.55213e+07	2.57613e+06	5.76561e+07	7.39585e+06	0.78953	-0.34093	0.00351229	0.00808381
Perillyl aldehyde	1.09564	1.92417e+07	1.34888e+07	4.05103e+07	2.70376e+06	0.47498	-1.074	0.00356126	0.00818222
Scolymoside	1.09384	8.81353e+08	3.54677e+08	3.19996e+08	8.42787e+07	2.7543	1.4617	0.00365042	0.00834647
Citrulline	1.08789	2.45658e+08	6.10381e+06	2.80897e+08	2.23694e+07	0.87455	-0.19339	0.00395793	0.00896964
beta-Sitosterol	1.08261	2.74374e+08	8.5478e+07	1.28083e+08	4.66372e+07	2.1422	1.0991	0.00424605	0.00954631
Phthalic acid	1.08236	1.94441e+08	3.63839e+07	1.39288e+08	5.04194e+06	1.396	0.48127	0.00426059	0.00957301
3-AMP	1.06883	4.18076e+06	2.22194e+06	919624	250578	4.5462	2.1846	0.00507498	0.0111768
Ectoine	1.06808	1.84669e+07	2.68232e+06	1.23049e+07	3.27301e+06	1.5008	0.5857	0.00512314	0.011269
Capsidiol	1.06388	5.79958e+08	2.67058e+07	6.33583e+08	2.58351e+07	0.91536	-0.12759	0.00540046	0.0118025
3,4-Dihydroxybenzaldehyde	1.06201	1.21808e+08	5.76812e+07	3.5863e+07	1.5726e+07	3.3965	1.764	0.00552724	0.0120546
D-erythro-3-Methylmalate	1.04208	4.23237e+07	3.58994e+06	2.41335e+07	1.26918e+07	1.7537	0.81043	0.0070247	0.0149012
L-2,4-diaminobutyric acid	1.03781	1.50699e+08	3.82655e+07	8.45581e+07	2.96049e+07	1.7822	0.83366	0.00738152	0.0155875
Acetylphosphate	1.03275	5.84632e+08	1.7757e+08	2.29242e+08	1.93532e+08	2.5503	1.3507	0.00782139	0.0164295
alpha-Tocopherol	1.00728	3.42663e+08	1.61163e+08	1.21478e+08	6.0162e+07	2.8208	1.4961	0.0103422	0.021012
4-Pyridoxic acid	1.00369	1.55238e+08	4.19835e+07	2.22998e+08	3.24714e+07	0.69614	-0.52255	0.0107412	0.0217488
L-Tyrosine	1.85566	1.06596e+08	2.79071e+06	3.93111e+07	1.77244e+06	2.7116	1.4391	2.54805e-13	1.68313e-10
L-Glutamine	1.85532	4.09433e+09	1.02083e+08	7.87279e+09	1.6486e+08	0.52006	-0.94325	3.9301e-13	1.9544e-10
L-Histidine	1.84683	5.63533e+08	2.24418e+07	2.57995e+08	1.61364e+07	2.1843	1.1272	1.09204e-10	1.5641e-08
Xanthine	1.84657	1.03618e+07	201266	5.37757e+07	3.96436e+06	0.19269	-2.3757	1.21294e-10	1.66172e-08
Methyl beta-D-galactoside	1.83949	2.05267e+08	8.42551e+06	3.88477e+07	1.70401e+07	5.2839	2.4016	1.08431e-09	7.26948e-08
4-Hydroxyproline	1.83376	1.05543e+07	1.08099e+06	2.12813e+06	174266	4.9594	2.3102	3.82554e-09	1.67887e-07
Succinic acid	1.83375	5.48193e+08	1.5555e+07	3.75007e+08	1.62725e+07	1.4618	0.54777	3.83621e-09	1.67887e-07
Galactaric acid	1.8333	6.86049e+07	4.97354e+06	1.22856e+08	5.08786e+06	0.55842	-0.84059	4.18479e-09	1.78193e-07
S-Ribosyl-L-homocysteine	1.8176	1.4175e+07	1.00489e+06	7.7127e+06	394457	1.8379	0.87804	4.34842e-08	1.29985e-06
4-O-Desmethyl-3-O-acetylpapaveroxine	1.81141	1.63222e+07	1.24955e+06	7.44245e+06	988969	2.1931	1.133	8.62834e-08	2.24693e-06
Uridine	1.80884	6.51195e+08	3.7993e+07	9.13014e+08	2.97902e+07	0.71324	-0.48755	1.1174e-07	2.81674e-06
FMNH2	1.78851	1.28966e+08	6.63896e+06	7.55291e+07	9.71695e+06	1.7075	0.77189	5.94675e-07	1.14958e-05
gamma-Aminobutyric acid	1.78366	3.31667e+07	5.45627e+06	6.57828e+07	5.05712e+06	0.50418	-0.98798	8.23812e-07	1.45833e-05
Uridine diphosphate glucose	1.759	3.39107e+06	2.29012e+06	1.5243e+07	2.15624e+06	0.22247	-2.1683	3.2978e-06	4.87858e-05
Creatinine	1.69205	6.38853e+06	1.09102e+06	3.13485e+06	357917	2.0379	1.0271	3.99049e-05	0.000412263
Glyceric acid	1.67558	2.68593e+08	8.90695e+06	3.17861e+08	1.60537e+07	0.845	-0.24297	6.28537e-05	0.000596542
Fumaric acid	1.66172	7.51354e+08	2.55732e+07	8.71155e+08	3.89431e+07	0.86248	-0.21344	8.92342e-05	0.00080798
2-Amino-3,7-dideoxy-D-threo-hept-6-ulosonic acid	1.64823	4.60086e+07	6.91995e+06	6.94441e+07	6.47723e+06	0.66253	-0.59395	0.000122567	0.00107579
Raffinose	1.51479	3.58052e+06	1.84832e+06	3.09258e+07	1.49643e+07	0.11578	-3.1106	0.00124987	0.00805389
Pyruvic acid	1.43549	7.83593e+08	1.70556e+07	9.29792e+08	9.16591e+07	0.84276	-0.2468	0.00325943	0.0179868
N-Acetyl-L-phenylalanine	1.43029	1.75596e+08	1.16085e+07	2.01767e+08	1.21992e+07	0.87029	-0.20043	0.00344678	0.0186612
Malonate	1.40717	3.88432e+07	1.36005e+07	1.81854e+07	2.45752e+06	2.136	1.0949	0.00438008	0.0225517
13(S)-HOT	1.23776	1.5417e+08	6.59324e+07	3.84887e+08	1.89176e+08	0.40056	-1.3199	0.0181315	0.0700151
Sucrose	1.21729	6.74785e+06	6.22256e+06	2.51624e+07	1.52489e+07	0.26817	-1.8988	0.0208776	0.0774637
Dehydroascorbate	1.18881	1.45148e+09	9.52687e+07	1.74137e+09	2.52678e+08	0.83353	-0.26269	0.0251855	0.0889682
Gluconic acid	1.14912	8.8174e+08	6.39265e+07	9.56469e+08	3.65449e+07	0.92187	-0.11736	0.032218	0.105859
Kaempferol	1.14841	1.39924e+07	8.54836e+06	3.09945e+07	1.44276e+07	0.45145	-1.1474	0.0323538	0.106194

## Sheet: Table S2.2
Additional file 2: Table S2.2 Differential metabolites in the CF2 vs CF4 comparison (OPLS-DA VIP > 1 and P < 0.05)
Metabolite	VIP	mean_CF2	sd_CF2	mean_CF4	sd_CF4	Fold Change_CF2/CF4	log2(FC_CF2/CF4)	p.value	FDR
(S)-Abscisic acid	1.36066	2.06348e+08	5.26236e+06	6.11589e+08	4.67075e+06	0.3374	-1.5675	7.86336e-18	2.46402e-14
Sinapic acid	1.36031	3.85925e+07	1.78413e+06	1.48273e+08	2.04674e+06	0.26028	-1.9419	2.72293e-16	1.72602e-13
L-Glutamic acid	1.35974	5.49925e+09	1.11749e+08	1.23151e+10	1.98506e+08	0.44655	-1.1631	5.4572e-15	1.64075e-12
trans-Ferulic acid	1.35969	3.94523e+08	9.87817e+06	1.53149e+09	3.73578e+07	0.25761	-1.9567	6.451e-15	1.78246e-12
2-Aminobenzoic acid	1.35964	1.27248e+08	5.7214e+06	3.4385e+08	4.86286e+06	0.37007	-1.4341	7.86024e-15	2.01671e-12
(R) 2,3-Dihydroxy-3-methylvalerate	1.35955	8.41018e+08	2.10856e+07	2.46704e+08	2.77781e+06	3.409	1.7694	1.07936e-14	2.50878e-12
L-Alanine	1.35882	1.78814e+09	3.59075e+07	2.98033e+09	3.80257e+07	0.59998	-0.73701	8.23305e-14	1.12515e-11
Quercetin	1.35853	3.13183e+08	1.2554e+07	4.40981e+07	803117	7.102	2.8282	1.55205e-13	1.72421e-11
gamma-Glutamylalanine	1.35847	3.75698e+07	2.76891e+06	1.20088e+08	2.75347e+06	0.31285	-1.6764	1.75207e-13	1.85101e-11
Pyroglutamic acid	1.35827	1.17154e+09	4.17886e+07	2.69652e+08	1.4704e+07	4.3447	2.1192	2.5401e-13	2.40371e-11
Phenylacetic acid	1.35819	5.98515e+09	1.59041e+08	2.59715e+09	5.73743e+07	2.3045	1.2045	2.97458e-13	2.64909e-11
Chavicol	1.35808	7.63298e+07	4.25595e+06	1.78732e+08	2.99251e+06	0.42706	-1.2275	3.5564e-13	3.04156e-11
4-Hydroxycinnamic acid	1.35807	2.3415e+09	6.89459e+07	8.24087e+08	3.49099e+07	2.8413	1.5066	3.64261e-13	3.06662e-11
L-Arginine	1.35782	4.52949e+08	1.11875e+07	1.6781e+08	1.01847e+07	2.6992	1.4325	5.47734e-13	4.21599e-11
N-Methylserotonin	1.35766	1.1871e+08	4.88001e+06	2.81995e+07	662467	4.2096	2.0737	7.0378e-13	4.94038e-11
L-Proline	1.3574	1.98845e+10	4.11649e+08	3.09589e+10	4.70668e+08	0.64229	-0.63871	1.01718e-12	6.41001e-11
trans-Cinnamate	1.35738	4.53039e+08	1.0048e+07	8.20446e+08	1.82266e+07	0.55219	-0.85677	1.05089e-12	6.47108e-11
Scopoletin	1.35639	2.01389e+09	7.45373e+07	8.38694e+08	9.15511e+06	2.4012	1.2638	3.48343e-12	1.57061e-10
Coumarin	1.35617	1.43908e+08	4.86172e+07	9.25901e+08	1.60242e+07	0.15542	-2.6857	4.42588e-12	1.84792e-10
D-erythro-3-Methylmalate	1.3561	4.23237e+07	3.58994e+06	1.45461e+08	5.77417e+06	0.29096	-1.7811	4.74639e-12	1.94815e-10
Cis-zeatin	1.35519	1.0514e+07	852468	4.10647e+07	2.02058e+06	0.25604	-1.9656	1.10558e-11	3.75339e-10
Quinate	1.35519	4.59408e+08	2.61876e+07	7.58934e+07	8.50906e+06	6.0533	2.5977	1.10763e-11	3.75339e-10
N-Methyltyramine	1.35517	5.53253e+08	2.79925e+07	1.53567e+08	6.58076e+06	3.6027	1.8491	1.13054e-11	3.78346e-10
L-Lysine	1.35466	3.49145e+08	1.17372e+07	1.766e+08	5.47192e+06	1.977	0.98334	1.71967e-11	5.17393e-10
D-Phenyllactic acid	1.35458	2.17621e+08	9.87667e+06	7.63225e+07	4.04288e+06	2.8513	1.5116	1.83076e-11	5.41496e-10
2-Keto-6-acetamidocaproate	1.35358	1.91765e+08	6.58152e+06	3.04136e+08	6.32643e+06	0.63052	-0.66538	3.76967e-11	9.40322e-10
beta-Alanyl-L-arginine	1.35293	5.34932e+07	3.58155e+06	8.90597e+06	1.20091e+06	6.0064	2.5865	5.71007e-11	1.34938e-09
4-(beta-D-Glucosyloxy)benzoate	1.35274	4.52444e+07	2.24578e+06	8.3399e+07	2.37803e+06	0.54251	-0.88229	6.41611e-11	1.46794e-09
Thymine	1.35263	3.47898e+08	2.2624e+07	6.60003e+08	1.46117e+07	0.52712	-0.92381	6.84705e-11	1.54359e-09
D-Xylitol	1.35159	3.9497e+07	2.76181e+06	1.14235e+08	6.26164e+06	0.34575	-1.5322	1.23074e-10	2.44694e-09
Uric acid	1.35113	1.10894e+08	4.09221e+06	5.29648e+07	3.57669e+06	2.0937	1.0661	1.56431e-10	2.98013e-09
L-4-Hydroxyphenylglycine	1.35089	1.24325e+08	8.46715e+06	2.1661e+08	2.26163e+06	0.57396	-0.80098	1.76341e-10	3.29333e-09
L-Glutamic gamma-semialdehyde	1.35084	6.1958e+07	1.50266e+06	1.18901e+07	4.52268e+06	5.2109	2.3815	1.80403e-10	3.35063e-09
Vanylglycol	1.35055	8.52027e+07	3.21561e+06	1.43092e+08	4.57076e+06	0.59544	-0.74797	2.0734e-10	3.74441e-09
Butyric acid	1.35039	4.55213e+07	2.57613e+06	8.70137e+07	3.10705e+06	0.52315	-0.9347	2.23427e-10	3.94697e-09
2-Hydroxycinnamic acid	1.35028	1.00757e+09	5.20091e+07	3.09863e+08	4.41899e+07	3.2517	1.7012	2.36021e-10	4.09559e-09
S-Adenosylmethionine	1.35017	9.71416e+07	4.20029e+06	4.16908e+07	3.47388e+06	2.33	1.2204	2.47742e-10	4.25107e-09
3-O-Methylquercetin	1.34982	8.68142e+07	3.70441e+06	4.49616e+07	1.93891e+06	1.9309	0.94924	2.90561e-10	4.80966e-09
L-Tryptophan	1.34963	6.16553e+09	2.50406e+08	3.51228e+09	9.38073e+07	1.7554	0.81182	3.16792e-10	5.12574e-09
Ribitol	1.34908	1.81347e+07	719753	7.235e+07	5.54908e+06	0.25065	-1.9962	4.00432e-10	6.22663e-09
Guanosine	1.34894	4.00728e+08	1.39187e+07	2.5066e+08	6.99324e+06	1.5987	0.67689	4.23458e-10	6.52815e-09
Leucopelargonidin	1.3486	1.56621e+07	1.14775e+06	3.37955e+06	595976	4.6344	2.2124	4.87374e-10	7.32489e-09
L-Leucine	1.34834	1.07187e+10	3.68436e+08	6.73879e+09	2.08685e+08	1.5906	0.66957	5.39748e-10	7.95666e-09
Luteolin	1.34816	3.09965e+07	2.23343e+06	8.65254e+06	862467	3.5824	1.8409	5.78857e-10	8.4705e-09
2-Dehydropantoate	1.347	4.14374e+08	1.83873e+07	2.25619e+08	1.04151e+07	1.8366	0.87705	8.90499e-10	1.21009e-08
Acetoacetic acid	1.34673	3.0877e+09	4.77403e+07	4.07594e+09	1.01027e+08	0.75754	-0.4006	9.81246e-10	1.3168e-08
3-Methylindole	1.34592	1.45427e+08	6.98957e+06	7.93126e+07	3.19856e+06	1.8336	0.87467	1.28957e-09	1.6504e-08
L-Threonine	1.34566	2.16877e+09	5.57053e+07	1.61997e+09	3.22806e+07	1.3388	0.42091	1.40841e-09	1.76067e-08
Dopaxanthin quinone	1.34563	457818	406247	2.00677e+07	2.26609e+06	0.022814	-5.454	1.41849e-09	1.76587e-08
L-Isoleucine	1.34243	7.98492e+09	2.47564e+08	5.74737e+09	1.4974e+08	1.3893	0.47438	3.64575e-09	3.85919e-08
N-Succinyl-2-amino-6-ketopimelate	1.34205	1.26897e+08	8.93929e+06	5.01955e+07	4.52774e+06	2.5281	1.338	4.03047e-09	4.20856e-08
Ascorbate	1.3415	1.20219e+08	5.64856e+06	2.57704e+08	1.73253e+07	0.4665	-1.1001	4.63979e-09	4.74818e-08
Linatine	1.34136	9.53258e+06	1.10867e+06	663662	404248	14.364	3.8443	4.81749e-09	4.90673e-08
Phenylethylamine	1.34091	6.20691e+08	1.67391e+07	7.89178e+08	1.53006e+07	0.7865	-0.34648	5.38942e-09	5.37744e-08
(R)-3-Hydroxybutyric acid	1.34037	1.36822e+09	2.75901e+07	1.06057e+09	3.16361e+07	1.2901	0.36746	6.15188e-09	6.04309e-08
Uracil	1.33907	6.30269e+08	2.97854e+07	3.73947e+08	2.03654e+07	1.6855	0.75314	8.3313e-09	7.82039e-08
4-Guanidinobutanoic acid	1.33859	7.19485e+07	1.37477e+07	1.90944e+08	9.89026e+06	0.37681	-1.4081	9.26757e-09	8.52838e-08
Leukotriene E4	1.33808	2.64702e+07	1.68359e+06	1.14478e+07	1.35773e+06	2.3123	1.2093	1.03654e-08	9.36277e-08
Pipecolic acid	1.33741	9.17451e+09	2.28567e+08	1.17341e+10	2.96109e+08	0.78187	-0.35501	1.19796e-08	1.06161e-07
N6-Acetyl-L-lysine	1.33726	2.02608e+08	1.23581e+07	1.08509e+08	6.13097e+06	1.8672	0.90088	1.23519e-08	1.09063e-07
2-Phenylacetamide	1.33694	2.53357e+09	2.35225e+08	9.11776e+08	4.45178e+07	2.7787	1.4744	1.32016e-08	1.14633e-07
5,7-Dihydroxyflavone	1.33675	8.38491e+06	1.19651e+06	278297	109355	30.129	4.9131	1.37278e-08	1.18566e-07
Hesperetin	1.33666	3.91058e+09	1.45048e+08	2.86582e+09	5.50645e+07	1.3646	0.44843	1.39891e-08	1.20501e-07
Isochavicol	1.33638	9.86743e+08	1.84223e+07	8.2516e+08	1.55903e+07	1.1958	0.258	1.47897e-08	1.26286e-07
N-Acetyl-O-demethylpuromycin-5-phosphate	1.33598	2.49929e+07	2.80724e+06	6.12264e+06	443287	4.082	2.0293	1.6031e-08	1.35067e-07
3D-3,5/4-Trihydroxycyclohexane-1,2-dione	1.33556	4.54371e+08	2.16522e+07	3.0833e+08	4.82506e+06	1.4737	0.5594	1.74074e-08	1.44859e-07
Sinapyl alcohol	1.33445	1.32767e+09	6.10439e+07	9.25512e+08	1.32022e+07	1.4345	0.52057	2.15571e-08	1.72841e-07
Glutathione	1.3325	3.6748e+08	2.57727e+08	2.01169e+09	6.08802e+07	0.18267	-2.4527	3.06202e-08	2.34349e-07
1-Aminocyclopropanecarboxylic acid	1.33145	5.71372e+08	2.04982e+07	7.53468e+08	2.1742e+07	0.75832	-0.39912	3.66367e-08	2.76082e-07
Caffeine	1.32845	5.60305e+08	1.40964e+07	2.01077e+08	6.0355e+07	2.7865	1.4785	5.92517e-08	4.18137e-07
2-Ketobutyric acid	1.32827	1.12973e+08	7.6526e+06	1.84606e+08	9.74924e+06	0.61197	-0.70848	6.08611e-08	4.27783e-07
D-Ribose	1.32749	3.16683e+09	7.84661e+07	3.81279e+09	8.15066e+07	0.83058	-0.26781	6.84077e-08	4.7279e-07
Tyrosol	1.3252	4.39783e+08	4.89327e+07	1.68044e+08	5.65514e+06	2.6171	1.388	9.49429e-08	6.28829e-07
Phosphorylcholine	1.32486	1.11849e+10	1.12328e+09	4.95465e+09	1.62199e+08	2.2575	1.1747	9.94967e-08	6.54564e-07
Formylanthranilic acid	1.32397	3.90742e+07	3.46519e+06	8.24458e+06	4.5095e+06	4.7394	2.2447	1.12132e-07	7.20535e-07
Tyramine	1.32342	2.41751e+08	3.25428e+07	6.1566e+07	7.94579e+06	3.9267	1.9733	1.20762e-07	7.69109e-07
Umbelliferone	1.3212	2.07202e+08	1.17269e+07	1.25813e+08	1.02732e+07	1.6469	0.71975	1.6034e-07	9.79495e-07
Homovanillic acid	1.31838	1.00578e+08	5.03065e+06	4.08432e+07	1.07407e+07	2.4625	1.3001	2.25101e-07	1.3328e-06
3-O-Acetylpapaveroxine	1.31744	122802	57919.3	6.73852e+07	1.35076e+07	0.0018224	-9.1	2.50563e-07	1.45478e-06
gamma-Glutamylcysteine	1.31706	7.62401e+06	3.81379e+06	2.85535e+07	1.81241e+06	0.26701	-1.905	2.61696e-07	1.51452e-06
Methyloxaloacetate	1.31661	3.46256e+07	4.34209e+06	9.58472e+06	2.63509e+06	3.6126	1.853	2.75218e-07	1.58596e-06
N-Acetylaspartylglutamic acid	1.3164	2.74757e+07	5.51976e+06	321437	126638	85.478	6.4175	2.81591e-07	1.61438e-06
N-Acetyl-L-2-amino-6-oxopimelate	1.31217	1.64761e+07	1.70696e+06	3.03923e+07	2.42806e+06	0.54211	-0.88333	4.40855e-07	2.38606e-06
Kaempferide	1.31083	3.05806e+08	1.61858e+07	2.24867e+08	6.68401e+06	1.3599	0.44355	5.03966e-07	2.68982e-06
Vanillin	1.31049	1.31174e+08	1.20164e+07	4.13609e+07	1.53596e+07	3.1714	1.6651	5.21208e-07	2.77223e-06
Mesaconate	1.3086	6.52755e+08	2.14565e+07	7.89067e+08	2.12204e+07	0.82725	-0.27361	6.24409e-07	3.25527e-06
D-Arabitol	1.30684	9.57622e+07	1.20996e+07	2.4397e+07	1.059e+07	3.9252	1.9728	7.35258e-07	3.77292e-06
2-trans,6-trans-Farnesal	1.30624	3.67052e+07	4.72447e+06	1.53538e+07	1.0464e+06	2.3906	1.2574	7.76293e-07	3.96837e-06
Hesperetin 7-neohesperidoside	1.30476	1.00731e+10	3.84032e+08	8.1494e+09	2.19219e+08	1.2361	0.30574	8.85225e-07	4.4451e-06
Eugenol	1.30003	7.98e+07	5.05799e+06	4.76727e+07	5.8199e+06	1.6739	0.74323	1.3181e-06	6.34384e-06
Apiin	1.29964	2.07819e+08	3.15533e+07	7.52294e+07	4.89303e+06	2.7625	1.466	1.35997e-06	6.51624e-06
Oxoglutaric acid	1.29876	7.07058e+08	1.47186e+07	8.61184e+08	3.43842e+07	0.82103	-0.28449	1.45908e-06	6.92644e-06
3-Methoxyanthranilate	1.29864	2.21319e+08	9.13897e+06	2.73256e+08	8.69712e+06	0.80993	-0.30413	1.47205e-06	6.98494e-06
Pyridoxine	1.29677	1.00009e+07	3.9946e+06	3.49015e+07	4.66979e+06	0.28655	-1.8032	1.70238e-06	7.94151e-06
Putrescine	1.29362	4.5915e+07	8.89006e+06	9.24369e+06	2.68556e+06	4.9672	2.3124	2.15523e-06	9.7912e-06
L-Arabitol	1.29084	1.66605e+08	5.07145e+06	1.09946e+08	1.37602e+07	1.5153	0.59963	2.62841e-06	1.1704e-05
Kynurenic acid	1.28877	4.48109e+07	1.40471e+06	1.21995e+07	8.4595e+06	3.6732	1.877	3.03321e-06	1.33194e-05
Piperidine	1.28805	3.37121e+07	4.89297e+06	1.38879e+07	1.87745e+06	2.4274	1.2794	3.18349e-06	1.38944e-05
Fructose 1,6-bisphosphate	1.28384	2.86138e+06	1.59624e+06	1.22216e+07	1.99006e+06	0.23413	-2.0946	4.19117e-06	1.78322e-05
m-Coumaric acid	1.28031	1.37359e+08	2.9113e+07	3.18285e+07	4.60888e+06	4.3156	2.1096	5.22011e-06	2.17021e-05
Benzoate	1.27736	3.69395e+08	3.78861e+07	1.67418e+08	4.33031e+07	2.2064	1.1417	6.2246e-06	2.55043e-05
Malvidin 3-glucoside	1.27706	1.29348e+07	2.51361e+06	3.72668e+06	767556	3.4709	1.7953	6.33238e-06	2.58706e-05
N-Acetylornithine	1.27562	7.84882e+08	2.99437e+07	6.55167e+08	2.23607e+07	1.198	0.26061	6.88191e-06	2.7869e-05
Pantothenic acid	1.26735	2.1629e+09	8.18023e+07	2.49137e+09	5.68319e+07	0.86816	-0.20398	1.08179e-05	4.17313e-05
L-Arogenate	1.26547	1.16248e+06	227077	3.6916e+06	741453	0.3149	-1.667	1.19176e-05	4.53473e-05
Baeocystin	1.26469	1.55172e+08	9.58773e+06	2.08056e+08	1.31668e+07	0.74582	-0.4231	1.23975e-05	4.69084e-05
(S)-Norcoclaurine	1.25298	2.70953e+07	2.63137e+06	1.03108e+07	4.84547e+06	2.6278	1.3939	2.16903e-05	7.76269e-05
5-Deoxy-D-glucuronate	1.25289	3.35011e+08	5.81039e+07	1.54732e+08	1.15962e+07	2.1651	1.1144	2.17725e-05	7.78695e-05
Nicotinic acid	1.25171	1.6035e+08	5.96583e+06	1.89523e+08	7.58101e+06	0.84607	-0.24115	2.29523e-05	8.16013e-05
Diaminopimelic acid	1.24898	3.3183e+07	1.55035e+06	2.29908e+07	3.04598e+06	1.4433	0.52939	2.58733e-05	9.05817e-05
Trigonelline	1.24793	3.38506e+07	1.83993e+06	4.10163e+07	1.56533e+06	0.8253	-0.27702	2.70744e-05	9.44491e-05
Adenosine	1.24004	1.58568e+09	1.12043e+08	1.23872e+09	4.71661e+07	1.2801	0.35625	3.75563e-05	0.00012705
1-O-Sinapoyl-beta-D-glucose	1.23885	9.48965e+06	1.10212e+06	3.46548e+06	1.81414e+06	2.7383	1.4533	3.93929e-05	0.000132394
Rutin	1.23548	1.0264e+09	3.28457e+08	1.06353e+08	2.35778e+07	9.6509	3.2707	4.49304e-05	0.00014861
D-Phenylalanine	1.22859	2.84137e+07	5.96178e+06	1.1555e+07	1.78713e+06	2.459	1.2981	5.81775e-05	0.000187308
9(S)-HPODE	1.22793	7.64225e+08	2.10201e+07	6.4489e+08	3.88642e+07	1.185	0.24495	5.95969e-05	0.000191421
N6-Acetyl-LL-2,6-diaminoheptanedioate	1.22759	1.21642e+07	8.23968e+06	4.95169e+07	1.11335e+07	0.24566	-2.0253	6.03466e-05	0.000193771
L-Asparagine	1.22631	5.87064e+10	1.09295e+09	6.20517e+10	6.01276e+08	0.94609	-0.079953	6.31978e-05	0.000201746
Cellobiose	1.22486	5.26671e+09	3.14572e+08	6.97306e+09	5.57665e+08	0.75529	-0.40489	6.6551e-05	0.000210795
L-Methionine	1.22485	1.55724e+09	5.60023e+07	1.39085e+09	2.76114e+07	1.1196	0.16303	6.65678e-05	0.000210795
Salicylic acid	1.22371	2.42745e+08	4.07764e+07	1.28279e+08	1.41505e+07	1.8923	0.92015	6.93013e-05	0.000218232
Isoquercitrin	1.22275	9.73388e+07	2.86861e+07	2.12368e+07	2.70638e+06	4.5835	2.1964	7.167e-05	0.000224772
UMP	1.22161	2.82355e+06	2.29535e+06	9.30885e+06	904997	0.30332	-1.7211	7.45686e-05	0.000233116
Arachidonic acid	1.22142	1.22831e+07	2.07215e+06	5.95901e+06	1.22641e+06	2.0613	1.0435	7.50508e-05	0.000234435
Mannitol	1.21101	3.81891e+07	9.88563e+06	1.09429e+07	4.40944e+06	3.4899	1.8032	0.000106127	0.000319271
Allantoic acid	1.20986	7.44392e+07	6.18322e+06	5.37368e+07	5.48012e+06	1.3853	0.47015	0.000110098	0.000329927
N-Acetylglutamic acid	1.20981	1.1282e+07	2.53067e+06	2.23761e+07	3.63408e+06	0.5042	-0.98794	0.000110263	0.00033033
Perillic acid	1.20405	1.11093e+08	8.45971e+06	8.59449e+07	5.81437e+06	1.2926	0.37029	0.000131939	0.000387828
beta-Sitosterol	1.20258	2.74374e+08	8.5478e+07	5.25996e+07	3.13179e+07	5.2163	2.383	0.000138001	0.000403445
L-Allothreonine	1.19238	1.11847e+07	1.51432e+07	4.91435e+07	5.69966e+06	0.22759	-2.1355	0.000186061	0.000524183
Perillyl aldehyde	1.18954	1.92417e+07	1.34888e+07	5.91587e+07	1.06548e+07	0.32526	-1.6204	0.000201548	0.000562664
Cyanidin 3-O-(2-O-beta-D-glucuronosyl)-beta-D-glucoside	1.18415	3.27219e+07	1.38469e+07	1.11474e+06	824508	29.354	4.8755	0.000233664	0.000643817
2-Hydroxybutyric acid	1.17744	9.64173e+07	3.51553e+06	8.62258e+07	2.93036e+06	1.1182	0.16117	0.000279035	0.000755384
2-Keto-glutaramic acid	1.1675	1.22303e+09	1.90733e+08	4.79683e+08	2.87444e+08	2.5497	1.3503	0.000358565	0.000945181
Peonidin-3-glucoside	1.16744	6.58537e+08	1.44022e+08	3.22875e+08	5.94401e+07	2.0396	1.0283	0.000359131	0.000946441
(S)-N-Methylcoclaurine	1.16302	5.82671e+07	2.39605e+07	7.2341e+06	1.7822e+06	8.0545	3.0098	0.000399711	0.00104041
Hypoxanthine	1.16295	5.20293e+06	1.75482e+06	9.09482e+06	528687	0.57208	-0.80572	0.000400359	0.00104184
Glucose 6-phosphate	1.15559	2.00801e+08	5.56768e+07	8.47449e+07	5.32931e+06	2.3695	1.2446	0.000475959	0.00121762
Ketoleucine	1.15268	6.50518e+07	4.68703e+07	1.89913e+08	3.85974e+07	0.34253	-1.5457	0.000508697	0.00129134
Dihydrouracil	1.15136	2.08352e+07	1.8296e+07	6.06033e+07	6.50089e+06	0.3438	-1.5404	0.000524102	0.00132888
(+)-7-Isojasmonic acid	1.14682	5.42792e+07	6.03516e+06	3.89971e+07	4.56094e+06	1.3919	0.47703	0.000579927	0.00145332
Rhoifolin	1.14651	6.59472e+08	2.22715e+08	1.85999e+08	7.3716e+07	3.5456	1.826	0.000583993	0.00146181
5-Hydroxyindoleacetic acid	1.13756	1.69968e+07	1.1948e+06	1.38343e+07	1.07763e+06	1.2286	0.29701	0.000708022	0.00174113
Carnosine	1.13562	2.38841e+07	3.32944e+06	1.57993e+07	2.45483e+06	1.5117	0.59618	0.000737484	0.00180293
Cyanidin 3-glucoside	1.13459	3.86924e+07	6.20758e+06	2.03757e+07	7.05866e+06	1.8989	0.9252	0.000753559	0.00183968
4-Hydroxyphenylacetaldehyde	1.1304	6.28348e+06	1.4016e+06	1.83578e+07	6.11274e+06	0.34228	-1.5468	0.000821376	0.00198768
Ectoine	1.12629	1.84669e+07	2.68232e+06	1.06552e+07	3.10732e+06	1.7331	0.79338	0.000892438	0.00213775
2-Aminoacrylic acid	1.12016	7.05432e+08	1.85933e+07	7.70505e+08	2.93986e+07	0.91554	-0.1273	0.00100703	0.00238238
Adenine	1.11956	2.89673e+07	1.3177e+07	5.59198e+07	5.88507e+06	0.51801	-0.94893	0.00101887	0.00240775
N-Formyl-L-methionine	1.11891	1.47265e+08	3.66463e+07	5.71406e+07	3.15288e+07	2.5772	1.3658	0.00103173	0.0024328
Capsidiol	1.11862	5.79958e+08	2.67058e+07	6.48373e+08	2.52121e+07	0.89448	-0.16088	0.00103745	0.0024449
4-Hydroxystyrene	1.11789	3.4745e+07	1.60235e+06	3.13788e+07	843347	1.1073	0.14702	0.00105222	0.00247409
L-Aspartic acid	1.11596	2.58601e+09	6.8122e+07	2.77098e+09	7.32419e+07	0.93325	-0.099668	0.00109197	0.00255502
9-OxoODE	1.1148	1.23103e+08	5.2463e+06	1.01563e+08	1.0441e+07	1.2121	0.27749	0.00111628	0.00260537
D-Mannose	1.11223	4.24452e+07	8.06689e+06	1.89986e+07	9.94897e+06	2.2341	1.1597	0.00117187	0.00271982
(+)-a-Pinene	1.10853	9.50206e+08	2.83086e+08	4.366e+08	1.29816e+07	2.1764	1.1219	0.0012555	0.00289582
Phenol	1.09012	2.10552e+09	1.34899e+08	2.3454e+09	3.3063e+07	0.89772	-0.15566	0.00174211	0.00387471
Prostaglandin G2	1.08126	4.13798e+07	1.02059e+07	1.52597e+07	1.16212e+07	2.7117	1.4392	0.00202228	0.00442658
6-Ketoprostaglandin E1	1.07846	2.45364e+07	3.15147e+06	1.88829e+07	1.19708e+06	1.2994	0.37784	0.00211789	0.00461366
gamma-Glutamyl-beta-aminopropiononitrile	1.07392	2.14655e+07	759176	3.1279e+07	5.86901e+06	0.68626	-0.54318	0.0022795	0.00492165
2-Dehydro-3-deoxy-L-rhamnonate	1.07013	3.95597e+07	4.03676e+06	2.95562e+07	4.55843e+06	1.3385	0.42057	0.0024218	0.00518834
3,4-Dihydroxybenzaldehyde	1.06696	1.21808e+08	5.76812e+07	2.16622e+08	7.44136e+06	0.56231	-0.83057	0.00254584	0.00542772
p-Aminobenzoic acid	1.05995	1.89417e+10	7.26798e+08	2.05822e+10	7.20666e+08	0.92029	-0.11984	0.00283763	0.00596767
Glycerophosphocholine	1.0447	1.61673e+08	1.34484e+07	1.88007e+08	1.04521e+07	0.85993	-0.21771	0.00355973	0.00728164
L-Fucose	1.03459	6.70972e+07	6.54214e+06	8.01354e+07	5.63124e+06	0.8373	-0.25619	0.00410953	0.00828674
Coniferyl aldehyde	1.03249	2.13473e+08	8.84315e+07	7.65282e+07	2.18914e+07	2.7895	1.48	0.00423154	0.00850571
5-Methylthioadenosine	1.02915	6.39845e+08	8.71854e+07	3.31878e+08	1.87123e+08	1.928	0.94707	0.00443149	0.0088597
D-4-Hydroxy-2-oxoglutarate	1.02901	3.58613e+07	2.11767e+07	1.30499e+08	5.98201e+07	0.2748	-1.8635	0.00443983	0.00887374
Eucalyptol	1.0266	7.84618e+06	1.30451e+06	4.55889e+06	1.79173e+06	1.7211	0.78331	0.00458856	0.00912967
Betaine	1.02134	2.43714e+09	4.82045e+07	4.0798e+09	1.11963e+09	0.59737	-0.74331	0.00492558	0.00972549
Glutarate semialdehyde	1.00773	5.79658e+08	9.01132e+07	7.7033e+08	9.92696e+07	0.75248	-0.41027	0.0058855	0.0113741
N-Acetyl-L-glutamate 5-semialdehyde	1.00756	1.11842e+08	5.99279e+06	6.64697e+07	3.13476e+07	1.6826	0.7507	0.00589819	0.0113966
L-Glutamine	1.71256	4.09433e+09	1.02083e+08	1.27515e+09	5.35193e+07	3.2109	1.683	4.07783e-14	2.56985e-11
L-Tyrosine	1.7113	1.06596e+08	2.79071e+06	3.28804e+07	2.47073e+06	3.2419	1.6969	3.39003e-13	1.33525e-10
Xanthine	1.70231	1.03618e+07	201266	1.99688e+07	885740	0.5189	-0.94647	1.68824e-10	2.04602e-08
4-O-Desmethyl-3-O-acetylpapaveroxine	1.69941	1.63222e+07	1.24955e+06	2.16256e+06	804675	7.5476	2.916	4.72571e-10	4.45942e-08
FMNH2	1.69927	1.28966e+08	6.63896e+06	4.94524e+07	5.12341e+06	2.6079	1.3829	4.95334e-10	4.45942e-08
Pyruvic acid	1.68926	7.83593e+08	1.70556e+07	1.00326e+09	2.44166e+07	0.78105	-0.35652	5.78642e-09	3.13458e-07
Uridine	1.68461	6.51195e+08	3.7993e+07	3.74918e+08	1.48643e+07	1.7369	0.79651	1.32473e-08	5.71813e-07
L-Histidine	1.67643	5.63533e+08	2.24418e+07	4.25056e+08	5.57559e+06	1.3258	0.40685	4.3326e-08	1.45484e-06
Succinic acid	1.6645	5.48193e+08	1.5555e+07	7.52655e+08	3.60745e+07	0.72835	-0.4573	1.65048e-07	4.29808e-06
trans-beta-D-Glucosyl-2-hydroxycinnamate	1.66161	2.26783e+07	1.69265e+06	1.21111e+07	1.22678e+06	1.8725	0.90498	2.17444e-07	5.2705e-06
S-Ribosyl-L-homocysteine	1.65838	1.4175e+07	1.00489e+06	4.98981e+06	1.58183e+06	2.8408	1.5063	2.90836e-07	6.73842e-06
N-Acetyl-L-phenylalanine	1.64227	1.75596e+08	1.16085e+07	2.71584e+08	1.91146e+07	0.64656	-0.62914	1.00243e-06	1.83643e-05
Fumaric acid	1.61799	7.51354e+08	2.55732e+07	9.14647e+08	3.63428e+07	0.82147	-0.28372	4.13456e-06	5.94885e-05
N-Acetyl-L-aspartic acid	1.60405	2.61637e+07	6.47839e+06	2.73828e+06	2.26454e+06	9.5548	3.2562	7.98245e-06	0.000102364
Galactaric acid	1.58522	6.86049e+07	4.97354e+06	9.01294e+07	4.75626e+06	0.76118	-0.39369	1.71615e-05	0.000190625
13S-hydroxyoctadecadienoic acid	1.52643	4.61937e+06	1.16639e+06	1.14297e+07	2.43673e+06	0.40416	-1.307	0.000104827	0.000837935
Oxidized glutathione	1.48664	2.09353e+06	1.41859e+06	8.73487e+06	2.59619e+06	0.23968	-2.0608	0.000262254	0.00182824
Malonate	1.436	3.88432e+07	1.36005e+07	1.17462e+07	1.67534e+06	3.3069	1.7255	0.000677799	0.00396978
D-Glucuronic Acid	1.3981	3.12493e+08	1.16673e+08	9.09471e+07	3.53236e+07	3.436	1.7807	0.0012319	0.00635307
Creatinine	1.39474	6.38853e+06	1.09102e+06	4.33358e+06	326460	1.4742	0.55992	0.0012941	0.00660891
L-Serine	1.28848	1.66165e+09	1.06571e+08	1.47936e+09	6.34477e+07	1.1232	0.16765	0.00484615	0.0196781
2-Amino-3,7-dideoxy-D-threo-hept-6-ulosonic acid	1.28445	4.60086e+07	6.91995e+06	3.45677e+07	3.6853e+06	1.331	0.41248	0.00505759	0.0203531
alpha-D-Galactose 1-phosphate	1.27579	1.14972e+07	6.68141e+06	1.72472e+06	1.26332e+06	6.6661	2.7368	0.00553547	0.0219676
Gluconic acid	1.27139	8.8174e+08	6.39265e+07	9.78602e+08	2.29459e+07	0.90102	-0.15037	0.00579125	0.0227589
3-Methylxanthine	1.25652	1.44988e+08	9.49138e+07	1.25602e+07	8.36018e+06	11.543	3.529	0.00672066	0.0255758
Uridine diphosphate glucose	1.14517	3.39107e+06	2.29012e+06	8.47295e+06	3.74309e+06	0.40022	-1.3211	0.0176458	0.0547262
Thymidine	1.06071	4.28012e+06	3.93139e+06	8.66853e+06	1.78709e+06	0.49375	-1.0181	0.0320374	0.0851898
Dehydroascorbate	1.04328	1.45148e+09	9.52687e+07	9.30549e+08	5.17749e+08	1.5598	0.64137	0.0358239	0.0926773
D-Tagatose	1.03786	4.66123e+10	5.72482e+09	5.34757e+10	4.01661e+09	0.87165	-0.19817	0.0370637	0.0950267

## Sheet: Table S2.3
Additional file 2: Table S2.3 Differential metabolites in the CF2 vs CFM comparison (OPLS-DA VIP > 1 and P < 0.05)
Metabolite	VIP	mean_CF2	sd_CF2	mean_CFM	sd_CFM	Fold Change_CF2/CFM	log2(FC_CF2/CFM)	p.value	FDR
Isochavicol	1.28117	9.86743e+08	1.84223e+07	4.30062e+10	6.4806e+08	0.022944	-5.4457	2.41525e-18	2.16889e-15
L-Asparagine	1.28105	5.87064e+10	1.09295e+09	6.70898e+08	1.46153e+07	87.504	6.4513	1.77261e-17	9.55082e-15
L-Alanine	1.28086	1.78814e+09	3.59075e+07	2.0972e+08	5.37483e+06	8.5263	3.0919	1.30716e-16	3.44923e-14
trans-Cinnamate	1.28085	4.53039e+08	1.0048e+07	1.6088e+07	1.16091e+06	28.16	4.8156	1.39264e-16	3.44923e-14
Phenylethylamine	1.28071	6.20691e+08	1.67391e+07	4.06247e+09	8.76859e+07	0.15279	-2.7104	4.33823e-16	7.13379e-14
D-Phenylalanine	1.2807	2.84137e+07	5.96178e+06	7.26032e+08	1.71263e+07	0.039136	-4.6754	4.43545e-16	7.13379e-14
Phenylacetic acid	1.28066	5.98515e+09	1.59041e+08	1.98613e+07	1.69204e+07	301.35	8.2353	6.0419e-16	8.77653e-14
L-Proline	1.28064	1.98845e+10	4.11649e+08	3.80925e+09	1.4279e+08	5.2201	2.3841	6.73446e-16	9.54875e-14
trans-Ferulic acid	1.28046	3.94523e+08	9.87817e+06	5.44281e+07	2.55488e+06	7.2485	2.8577	1.85664e-15	1.73976e-13
(S)-Abscisic acid	1.28044	2.06348e+08	5.26236e+06	4.57489e+06	3.1617e+06	45.105	5.4952	2.13646e-15	1.92024e-13
L-Arabitol	1.28039	1.66605e+08	5.07145e+06	3.6073e+06	261546	46.185	5.5294	2.7065e-15	2.20949e-13
Allantoic acid	1.28037	7.44392e+07	6.18322e+06	2.73928e+09	8.35013e+07	0.027175	-5.2016	2.94556e-15	2.35121e-13
4-Hydroxycinnamic acid	1.28012	2.3415e+09	6.89459e+07	4.91534e+09	5.77597e+07	0.47637	-1.0699	8.51415e-15	4.95938e-13
2-Aminoacrylic acid	1.28006	7.05432e+08	1.85933e+07	1.3922e+08	8.0475e+06	5.067	2.3411	1.07826e-14	5.92108e-13
Scopoletin	1.27996	2.01389e+09	7.45373e+07	4.9333e+06	409935	408.22	8.6732	1.54842e-14	7.76959e-13
Hesperetin	1.27995	3.91058e+09	1.45048e+08	1.12179e+07	956405	348.6	8.4454	1.58869e-14	7.88927e-13
Hesperetin 7-neohesperidoside	1.27987	1.00731e+10	3.84032e+08	1.64572e+07	1.91418e+06	612.08	9.2576	2.06404e-14	9.52844e-13
Uric acid	1.27983	1.10894e+08	4.09221e+06	4.32162e+06	436540	25.66	4.6815	2.30725e-14	1.02739e-12
(R) 2,3-Dihydroxy-3-methylvalerate	1.27982	8.41018e+08	2.10856e+07	2.70646e+08	6.70086e+06	3.1075	1.6357	2.41301e-14	1.05274e-12
L-Aspartic acid	1.27979	2.58601e+09	6.8122e+07	7.01579e+08	2.83741e+07	3.686	1.8821	2.65297e-14	1.13211e-12
5-Hydroxyindoleacetic acid	1.27969	1.69968e+07	1.1948e+06	1.35841e+08	4.64633e+06	0.12512	-2.9986	3.59167e-14	1.41255e-12
N-Methylserotonin	1.27961	1.1871e+08	4.88001e+06	538330	76369.8	220.51	7.7847	4.51144e-14	1.63318e-12
L-Threonine	1.2796	2.16877e+09	5.57053e+07	5.77536e+09	1.38451e+08	0.37552	-1.413	4.59702e-14	1.64812e-12
(S)-Norlaudanine	1.2795	2.63836e+07	602473	2.1423e+06	835318	12.316	3.6224	5.98173e-14	2.01435e-12
Pipecolic acid	1.27949	9.17451e+09	2.28567e+08	3.63932e+09	5.68372e+07	2.5209	1.334	6.07356e-14	2.03257e-12
3-Methylindole	1.27942	1.45427e+08	6.98957e+06	3.96243e+08	8.33557e+06	0.36701	-1.4461	7.34741e-14	2.34009e-12
L-Arogenate	1.2794	1.16248e+06	227077	1.78278e+08	7.72126e+06	0.0065206	-7.2608	7.7669e-14	2.45443e-12
3-O-Methylquercetin	1.27937	8.68142e+07	3.70441e+06	1.31322e+06	629363	66.108	6.0468	8.37958e-14	2.60226e-12
Sinapyl alcohol	1.27915	1.32767e+09	6.10439e+07	6.72229e+06	1.89494e+06	197.5	7.6257	1.38969e-13	3.73449e-12
Ascorbate	1.27895	1.20219e+08	5.64856e+06	2.23555e+06	681222	53.776	5.7489	2.11433e-13	5.21373e-12
Pyrimidodiazepine	1.27894	1.61127e+07	1.14656e+06	5.9316e+07	1.74146e+06	0.27164	-1.8802	2.13084e-13	5.24246e-12
3D-3,5/4-Trihydroxycyclohexane-1,2-dione	1.27886	4.54371e+08	2.16522e+07	4.62021e+06	4.19164e+06	98.344	6.6198	2.49793e-13	5.96845e-12
Guanosine	1.27885	4.00728e+08	1.39187e+07	1.08572e+08	3.56191e+06	3.6909	1.884	2.57e-13	6.10007e-12
Ubiquinone-1	1.27875	450824	76902.9	5.43131e+07	2.69984e+06	0.0083005	-6.9126	3.12111e-13	7.08064e-12
4-Guanidinobutanoic acid	1.27866	7.19485e+07	1.37477e+07	3.61761e+08	5.39946e+06	0.19888	-2.33	3.66757e-13	7.95206e-12
Homovanillic acid	1.2786	1.00578e+08	5.03065e+06	2.24995e+06	558248	44.702	5.4823	4.05152e-13	8.54386e-12
L-Arginine	1.2785	4.52949e+08	1.11875e+07	6.26794e+09	3.04612e+08	0.072264	-3.7906	4.85466e-13	9.79659e-12
Traumatic Acid	1.27848	5.4799e+06	917698	6.97052e+07	3.25325e+06	0.078615	-3.669	5.053e-13	1.00835e-11
N-Methyltyramine	1.27844	5.53253e+08	2.79925e+07	2.3779e+07	1.32567e+06	23.266	4.5402	5.3445e-13	1.05095e-11
S-Adenosylmethionine	1.27841	9.71416e+07	4.20029e+06	1.445e+07	1.30473e+06	6.7226	2.749	5.61289e-13	1.09573e-11
L-Lysine	1.27833	3.49145e+08	1.17372e+07	1.00342e+09	3.32451e+07	0.34796	-1.523	6.38997e-13	1.21229e-11
4-(beta-D-Glucosyloxy)benzoate	1.2783	4.52444e+07	2.24578e+06	3.50454e+06	280369	12.91	3.6904	6.7978e-13	1.27245e-11
Vanylglycol	1.27814	8.52027e+07	3.21561e+06	2.28726e+07	1.28163e+06	3.7251	1.8973	8.62858e-13	1.53182e-11
D-Phenyllactic acid	1.27809	2.17621e+08	9.87667e+06	4.81171e+08	1.09754e+07	0.45227	-1.1447	9.41191e-13	1.65995e-11
Pantothenic acid	1.27796	2.1629e+09	8.18023e+07	5.20116e+09	1.52887e+08	0.41585	-1.2659	1.13162e-12	1.91021e-11
Uracil	1.27772	6.30269e+08	2.97854e+07	1.20486e+08	4.37241e+06	5.2311	2.3871	1.5896e-12	2.52871e-11
Chavicol	1.27771	7.63298e+07	4.25595e+06	4.31448e+06	154696	17.692	4.145	1.61198e-12	2.54702e-11
Pyridoxine	1.27744	1.00009e+07	3.9946e+06	1.01939e+08	3.96646e+06	0.098106	-3.3495	2.27808e-12	3.39538e-11
Baeocystin	1.27731	1.55172e+08	9.58773e+06	952562	218578	162.9	7.3478	2.65728e-12	3.86957e-11
(2R,5S)-2,5-Diaminohexanoate	1.27725	1.45108e+07	3.51468e+06	5.47552e+08	3.32177e+07	0.026501	-5.2378	2.86831e-12	4.1322e-11
Kaempferide	1.27724	3.05806e+08	1.61858e+07	4.5709e+07	2.03871e+06	6.6903	2.7421	2.89404e-12	4.15816e-11
L-Tryptophan	1.27723	6.16553e+09	2.50406e+08	1.77592e+10	6.83927e+08	0.34717	-1.5263	2.94012e-12	4.20753e-11
UMP	1.27705	2.82355e+06	2.29535e+06	1.83326e+08	1.13563e+07	0.015402	-6.0208	3.64089e-12	5.00437e-11
Caffeine	1.27703	5.60305e+08	1.40964e+07	2.45751e+08	1.4497e+07	2.28	1.189	3.6955e-12	5.06006e-11
Leukotriene E4	1.27696	2.64702e+07	1.68359e+06	477158	73657.5	55.475	5.7938	4.02161e-12	5.42389e-11
Nicotinate D-ribonucleoside	1.27676	9.757e+07	1.30657e+07	4.39575e+08	1.85111e+07	0.22196	-2.1716	4.98519e-12	6.50368e-11
L-Glutamic acid	1.27668	5.49925e+09	1.11749e+08	8.21958e+09	1.43414e+08	0.66904	-0.57983	5.43963e-12	6.97341e-11
Perillyl alcohol	1.27668	1.98128e+08	1.27872e+07	6.47229e+06	760699	30.612	4.936	5.44231e-12	6.97341e-11
Quinate	1.2764	4.59408e+08	2.61876e+07	6.86132e+07	6.02039e+06	6.6956	2.7432	7.21139e-12	8.83067e-11
2-Dehydropantoate	1.27638	4.14374e+08	1.83873e+07	1.04404e+09	3.93315e+07	0.39689	-1.3332	7.41529e-12	9.02906e-11
Phytosphingosine	1.27624	1.18484e+09	7.80742e+07	6.37726e+07	6.1853e+06	18.579	4.2156	8.44403e-12	1.00434e-10
Hypoxanthine	1.27615	5.20293e+06	1.75482e+06	3.07005e+07	387886	0.16947	-2.5609	9.22271e-12	1.07686e-10
N-Succinyl-2-amino-6-ketopimelate	1.27615	1.26897e+08	8.93929e+06	71351.9	32848.1	1778.5	10.796	9.22366e-12	1.07686e-10
2-Hydroxybutyric acid	1.27605	9.64173e+07	3.51553e+06	1.77536e+08	4.57854e+06	0.54308	-0.88075	1.01401e-11	1.16368e-10
D-Lyxose	1.27601	2.6675e+07	2.23778e+07	4.475e+08	2.00847e+07	0.059609	-4.0683	1.05608e-11	1.19793e-10
12-OPDA	1.27567	1.8302e+07	7.40711e+06	2.39593e+08	1.45157e+07	0.076388	-3.7105	1.42464e-11	1.53673e-10
Leucopelargonidin	1.27559	1.56621e+07	1.14775e+06	180091	27800.5	86.968	6.4424	1.52634e-11	1.62528e-10
L-Methionine	1.27517	1.55724e+09	5.60023e+07	2.73493e+09	7.10282e+07	0.56939	-0.81251	2.16108e-11	2.16833e-10
N-Acetyldemethylphosphinothricin	1.27506	1.45468e+07	5.20701e+06	1.16683e+08	5.95582e+06	0.12467	-3.0038	2.34998e-11	2.31475e-10
2-Phenylacetamide	1.27481	2.53357e+09	2.35225e+08	5.65294e+09	7.32382e+07	0.44819	-1.1578	2.84995e-11	2.73139e-10
Xanthoxin	1.27476	3.95398e+06	2.96409e+06	4.97812e+07	2.10101e+06	0.079427	-3.6542	2.95968e-11	2.82995e-10
3-Methoxyanthranilate	1.27412	2.21319e+08	9.13897e+06	9.75025e+07	4.70994e+06	2.2699	1.1826	4.68047e-11	4.24909e-10
L-Valine	1.27401	2.62463e+09	3.14483e+08	6.55549e+09	9.6545e+07	0.40037	-1.3206	5.05722e-11	4.52254e-10
Kynurenic acid	1.27397	4.48109e+07	1.40471e+06	6.83685e+07	1.39042e+06	0.65543	-0.60948	5.18504e-11	4.61829e-10
Diaminopimelic acid	1.27372	3.3183e+07	1.55035e+06	8.91892e+06	1.37277e+06	3.7205	1.8955	6.13744e-11	5.31649e-10
Citrulline	1.27358	2.45658e+08	6.10381e+06	1.30026e+08	7.86407e+06	1.8893	0.91786	6.69078e-11	5.72675e-10
ent-8alpha-Hydroxylabd-13-en-15-yl diphosphate	1.27331	1.35345e+07	1.13506e+06	353366	211863	38.302	5.2593	7.94461e-11	6.66234e-10
Umbelliferone	1.27328	2.07202e+08	1.17269e+07	3.98721e+07	8.84274e+06	5.1967	2.3776	8.10189e-11	6.77841e-10
Formylanthranilic acid	1.27237	3.90742e+07	3.46519e+06	1.52204e+06	283537	25.672	4.6821	1.37251e-10	1.06999e-09
Adenosine	1.27213	1.58568e+09	1.12043e+08	3.88356e+08	8.01037e+06	4.0831	2.0297	1.56359e-10	1.20956e-09
3-AMP	1.27211	4.18076e+06	2.22194e+06	1.76557e+08	1.60358e+07	0.023679	-5.4002	1.58017e-10	1.21976e-09
L-Homophenylalanine	1.27142	1.94151e+07	2.0347e+06	4.93163e+07	2.08182e+06	0.39368	-1.3449	2.25267e-10	1.65359e-09
beta-Alanyl-L-arginine	1.27135	5.34932e+07	3.58155e+06	1.02682e+07	2.23981e+06	5.2096	2.3812	2.33912e-10	1.70659e-09
Vanillin	1.27132	1.31174e+08	1.20164e+07	7.75243e+06	1.1852e+06	16.92	4.0807	2.36424e-10	1.72026e-09
gamma-Glutamylalanine	1.27109	3.75698e+07	2.76891e+06	7.26449e+06	1.1525e+06	5.1717	2.3706	2.64823e-10	1.90376e-09
1-Aminocyclopropanecarboxylic acid	1.27106	5.71372e+08	2.04982e+07	1.04993e+09	4.27838e+07	0.5442	-0.8778	2.6924e-10	1.93164e-09
2-Aminobenzoic acid	1.27083	1.27248e+08	5.7214e+06	1.94901e+07	9.16091e+06	6.5289	2.7068	3.00156e-10	2.12515e-09
Thiamine	1.27055	3.67404e+08	3.38199e+07	1.86942e+07	1.04854e+07	19.653	4.2967	3.41038e-10	2.39572e-09
5-Methyltetrahydrofolic acid	1.2701	1.4092e+08	1.45969e+07	84959.3	31135.5	1658.7	10.696	4.17365e-10	2.85739e-09
D-Ribose	1.26988	3.16683e+09	7.84661e+07	2.33661e+09	3.73329e+07	1.3553	0.43862	4.59565e-10	3.11073e-09
L-Kynurenine	1.2687	3.97225e+06	1.00892e+06	3.15461e+07	2.85982e+06	0.12592	-2.9894	7.4773e-10	4.8481e-09
Perillic acid	1.26774	1.11093e+08	8.45971e+06	1.86977e+07	6.2933e+06	5.9416	2.5708	1.07416e-09	6.7141e-09
(S)-Norcoclaurine	1.2677	2.70953e+07	2.63137e+06	3.43536e+06	621428	7.8872	2.9795	1.08897e-09	6.7988e-09
N-Acetyl-O-demethylpuromycin-5-phosphate	1.26574	2.49929e+07	2.80724e+06	2.01328e+06	144179	12.414	3.6339	2.12027e-09	1.23771e-08
Niacinamide	1.26485	1.95636e+07	1.77091e+06	6.00139e+07	4.77068e+06	0.32598	-1.6171	2.78881e-09	1.58922e-08
Oxoglutaric acid	1.26333	7.07058e+08	1.47186e+07	5.57439e+08	1.30685e+07	1.2684	0.34302	4.31293e-09	2.37365e-08
Glycerophosphocholine	1.26314	1.61673e+08	1.34484e+07	5.37522e+08	4.7866e+07	0.30078	-1.7332	4.55235e-09	2.49269e-08
Eugenol	1.2622	7.98e+07	5.05799e+06	1.15404e+07	7.76066e+06	6.9148	2.7897	5.83759e-09	3.10493e-08
Mesaconate	1.26176	6.52755e+08	2.14565e+07	4.72303e+08	1.23778e+07	1.3821	0.46683	6.52494e-09	3.44839e-08
D-Xylitol	1.2617	3.9497e+07	2.76181e+06	1.84212e+07	877275	2.1441	1.1004	6.6283e-09	3.49756e-08
Tyramine	1.26134	2.41751e+08	3.25428e+07	6.87955e+06	1.85991e+06	35.141	5.1351	7.25723e-09	3.78528e-08
D-erythro-3-Methylmalate	1.26093	4.23237e+07	3.58994e+06	1.34372e+07	1.87672e+06	3.1497	1.6552	8.02962e-09	4.15198e-08
Luteolin	1.26032	3.09965e+07	2.23343e+06	6.27066e+06	2.71973e+06	4.9431	2.3054	9.27328e-09	4.73597e-08
Sinapoyl aldehyde	1.25898	1.71746e+07	2.27944e+06	1.46197e+06	364611	11.748	3.5543	1.26082e-08	6.26977e-08
meso-2,6-Diaminoheptanedioate	1.2582	4.91314e+06	3.13501e+06	4.19267e+07	4.56078e+06	0.11718	-3.0932	1.49474e-08	7.29829e-08
(R)-5,6-Dihydrothymine	1.25783	6.55077e+07	2.82051e+07	1.42608e+09	2.03121e+08	0.045936	-4.4442	1.61497e-08	7.82155e-08
Apiin	1.25748	2.07819e+08	3.15533e+07	62685.6	30928.4	3315.3	11.695	1.73837e-08	8.37402e-08
Caffeate	1.25721	2.70206e+07	2.80056e+06	4.39083e+06	2.02618e+06	6.1539	2.6215	1.83726e-08	8.81098e-08
L-Glutamic gamma-semialdehyde	1.25663	6.1958e+07	1.50266e+06	4.12493e+07	2.82784e+06	1.502	0.58692	2.0683e-08	9.8707e-08
Sinapic acid	1.25625	3.85925e+07	1.78413e+06	2.46785e+07	1.23213e+06	1.5638	0.64507	2.22796e-08	1.05393e-07
Tyrosol	1.25601	4.39783e+08	4.89327e+07	3.61883e+07	4.00042e+07	12.153	3.6032	2.33654e-08	1.09902e-07
5,7-Dihydroxyflavone	1.25385	8.38491e+06	1.19651e+06	1.0282e+06	110588	8.1549	3.0277	3.50378e-08	1.6019e-07
N6-Acetyl-LL-2,6-diaminoheptanedioate	1.25208	1.21642e+07	8.23968e+06	8.42725e+07	8.9467e+06	0.14434	-2.7924	4.77105e-08	2.12436e-07
Pyroglutamic acid	1.2504	1.17154e+09	4.17886e+07	8.07088e+08	4.75131e+07	1.4516	0.53761	6.28988e-08	2.74746e-07
Linatine	1.25028	9.53258e+06	1.10867e+06	1.11648e+06	956186	8.5381	3.0939	6.40941e-08	2.79514e-07
2-trans,6-trans-Farnesal	1.25022	3.67052e+07	4.72447e+06	7.48338e+06	1.88929e+06	4.9049	2.2942	6.46807e-08	2.81958e-07
Coniferyl alcohol	1.24998	3.26999e+07	3.13358e+06	1.19304e+07	1.83467e+06	2.7409	1.4546	6.72348e-08	2.92618e-07
5-Deoxy-D-glucuronate	1.2494	3.35011e+08	5.81039e+07	5.77852e+06	291568	57.975	5.8574	7.35615e-08	3.17588e-07
N6-Acetyl-L-lysine	1.24679	2.02608e+08	1.23581e+07	1.19434e+08	9.00359e+06	1.6964	0.76248	1.08503e-07	4.51963e-07
6-Ketoprostaglandin E1	1.24578	2.45364e+07	3.15147e+06	2.40194e+08	4.01237e+07	0.10215	-3.2912	1.25227e-07	5.14076e-07
2-Oxoarginine	1.24387	3.9084e+06	3.42611e+06	2.3409e+07	1.49873e+06	0.16696	-2.5824	1.62046e-07	6.52542e-07
Phthalic acid	1.24315	1.94441e+08	3.63839e+07	6.5968e+06	289061	29.475	4.8814	1.78161e-07	7.1027e-07
N-Acetylaspartylglutamic acid	1.23917	2.74757e+07	5.51976e+06	412749	111992	66.568	6.0567	2.905e-07	1.11562e-06
Gibberellin A4	1.23796	2.85594e+07	5.89261e+06	100493	45930.8	284.19	8.1507	3.34138e-07	1.27097e-06
Arachidonic acid	1.23745	1.22831e+07	2.07215e+06	1.13761e+06	1.04782e+06	10.797	3.4326	3.53921e-07	1.34007e-06
Acetoacetic acid	1.23544	3.0877e+09	4.77403e+07	4.06979e+09	2.03962e+08	0.75869	-0.39842	4.41167e-07	1.63762e-06
m-Coumaric acid	1.23334	1.37359e+08	2.9113e+07	4.05719e+06	212630	33.856	5.0813	5.50325e-07	2.00959e-06
L-2,4-diaminobutyric acid	1.23245	1.50699e+08	3.82655e+07	3.63224e+08	2.70592e+07	0.41489	-1.2692	6.02097e-07	2.18532e-06
Ectoine	1.23182	1.84669e+07	2.68232e+06	4.38498e+06	1.60626e+06	4.2114	2.0743	6.41304e-07	2.31592e-06
Peonidin-3-glucoside	1.23128	6.58537e+08	1.44022e+08	1.35566e+07	1.79587e+06	48.577	5.6022	6.76849e-07	2.43449e-06
Phosphorylcholine	1.23078	1.11849e+10	1.12328e+09	6.0919e+09	2.13263e+08	1.836	0.87659	7.10838e-07	2.55163e-06
Salicylic acid	1.22988	2.42745e+08	4.07764e+07	3.96138e+07	2.1349e+07	6.1278	2.6154	7.74831e-07	2.75564e-06
trans-Zeatin riboside	1.22882	1.45595e+07	3.06745e+06	1.02226e+06	454979	14.242	3.8321	8.57249e-07	3.01295e-06
(R)-3-Hydroxybutyric acid	1.22858	1.36822e+09	2.75901e+07	1.60988e+09	4.8144e+07	0.84989	-0.23465	8.76386e-07	3.0752e-06
Phenol	1.22632	2.10552e+09	1.34899e+08	1.45243e+09	7.29355e+07	1.4497	0.53571	1.07758e-06	3.7111e-06
Deoxyuridine	1.22016	2.94567e+08	1.80757e+07	4.05322e+08	2.07573e+07	0.72675	-0.46047	1.81458e-06	5.9963e-06
2-Dehydro-3-deoxy-L-rhamnonate	1.21837	3.95597e+07	4.03676e+06	1.05882e+07	6.09766e+06	3.7362	1.9016	2.09152e-06	6.84428e-06
Capsidiol	1.21335	5.79958e+08	2.67058e+07	7.05663e+08	1.95066e+07	0.82186	-0.28303	3.04694e-06	9.70554e-06
N-Acetyl-L-2-amino-6-oxopimelate	1.20715	1.64761e+07	1.70696e+06	8.04247e+06	1.58104e+06	2.0486	1.0347	4.67372e-06	1.45099e-05
Citric acid	1.2064	9.15429e+06	5.2041e+06	3.20411e+07	3.63654e+06	0.28571	-1.8074	4.9095e-06	1.5159e-05
Putrescine	1.20579	4.5915e+07	8.89006e+06	9.62733e+06	4.81636e+06	4.7692	2.2538	5.10822e-06	1.57185e-05
L-Leucine	1.20233	1.07187e+10	3.68436e+08	8.23582e+10	2.04533e+10	0.13015	-2.9418	6.35815e-06	1.92874e-05
Nicotinic acid	1.19899	1.6035e+08	5.96583e+06	5.65841e+08	1.18309e+08	0.28338	-1.8192	7.78521e-06	2.33037e-05
Ribitol	1.19881	1.81347e+07	719753	2.19667e+07	859107	0.82555	-0.27657	7.86492e-06	2.35162e-05
(S)-2-Methylmalate	1.19608	6.12174e+07	6.83158e+06	1.05465e+08	1.12673e+07	0.58045	-0.78475	9.22301e-06	2.72517e-05
(+)-a-Pinene	1.19539	9.50206e+08	2.83086e+08	3.82144e+06	305260	248.65	7.958	9.59259e-06	2.82431e-05
Betaine	1.18806	2.43714e+09	4.82045e+07	3.08465e+09	1.96901e+08	0.79009	-0.33992	1.42978e-05	4.07062e-05
Tetrahydrodipicolinate	1.18713	9.35669e+06	1.33476e+06	3.88407e+06	1.08919e+06	2.409	1.2684	1.50006e-05	4.24602e-05
Prostaglandin G2	1.18659	4.13798e+07	1.02059e+07	7.51601e+07	3.10585e+06	0.55056	-0.86104	1.54233e-05	4.35767e-05
Rutin	1.18427	1.0264e+09	3.28457e+08	366961	43529.8	2797	11.45	1.73518e-05	4.86049e-05
Dihydrouracil	1.18334	2.08352e+07	1.8296e+07	7.98306e+07	5.0779e+06	0.26099	-1.9379	1.81775e-05	5.07532e-05
L-Allothreonine	1.17896	1.11847e+07	1.51432e+07	2.53729e+08	7.85659e+07	0.044081	-4.5037	2.24835e-05	6.17034e-05
Isocorypalmine	1.17113	1.02606e+08	3.5224e+07	208255	39960.4	492.69	8.9445	3.21468e-05	8.57886e-05
5-Methylthioadenosine	1.16992	6.39845e+08	8.71854e+07	3.41272e+08	5.54987e+07	1.8749	0.9068	3.38978e-05	9.01932e-05
Mannitol	1.16334	3.81891e+07	9.88563e+06	8.90433e+06	3.46938e+06	4.2888	2.1006	4.47574e-05	0.000115967
15-Deoxy-d-12,14-PGJ2	1.16329	7.78989e+06	2.7619e+06	71125.7	31552.5	109.52	6.7751	4.4847e-05	0.000116171
2-Hydroxycinnamic acid	1.16196	1.00757e+09	5.20091e+07	1.69837e+09	2.43304e+08	0.59326	-0.75326	4.73497e-05	0.00012195
4,5-Dihydroorotic acid	1.15907	7.35343e+08	1.8615e+07	8.13393e+08	2.15842e+07	0.90404	-0.14554	5.31419e-05	0.000135316
Cellobiose	1.15349	5.26671e+09	3.14572e+08	6.99009e+09	5.64154e+08	0.75345	-0.40841	6.59328e-05	0.00016458
Cis-zeatin	1.15255	1.0514e+07	852468	1.71404e+07	2.34408e+06	0.6134	-0.70509	6.83072e-05	0.000170152
(-)-Epigallocatechin	1.14752	7.89744e+07	1.86017e+07	2.72001e+07	7.15662e+06	2.9035	1.5378	8.21303e-05	0.000200779
Rhoifolin	1.14583	6.59472e+08	2.22715e+08	7.94112e+07	3.16921e+07	8.3045	3.0539	8.72516e-05	0.000212288
Limonene-1,2-diol	1.14137	7.52533e+07	2.70148e+07	6.9049e+06	494787	10.899	3.4461	0.00010195	0.000245226
(E)-3-(4-Hydroxyphenyl)-2-propenal	1.14031	2.05237e+07	9.29954e+06	6.01008e+07	1.26697e+07	0.34149	-1.5501	0.000105744	0.000253328
9-OxoODE	1.1355	1.23103e+08	5.2463e+06	1.42571e+08	5.88904e+06	0.86345	-0.21182	0.000124202	0.000292994
Carnosine	1.12468	2.38841e+07	3.32944e+06	1.56326e+08	5.59175e+07	0.15278	-2.7104	0.000174991	0.000400446
Coumarin	1.12459	1.43908e+08	4.86172e+07	2.88504e+07	2.51937e+06	4.9881	2.3185	0.000175523	0.000401409
6-Amino-6-deoxyfutalosine	1.12039	4.85819e+07	1.25493e+07	1.91153e+07	1.74231e+06	2.5415	1.3457	0.000199149	0.00044943
(S)-N-Methylcoclaurine	1.12037	5.82671e+07	2.39605e+07	2.52259e+06	663129	23.098	4.5297	0.00019924	0.000449541
4-Hydroxy-2-methyl-3-oxo-4-[(2E,6E)-farnesyl]-3,4-dihydroquinoline 1-oxide	1.1176	4.82739e+07	8.99668e+06	1.47713e+07	1.14443e+07	3.2681	1.7084	0.000216198	0.000484847
Cyanidin 3-O-(2-O-beta-D-glucuronosyl)-beta-D-glucoside	1.10809	3.27219e+07	1.38469e+07	1.8716e+06	945745	17.483	4.1279	0.000282974	0.00062016
Estragole	1.1017	6.93634e+07	2.84582e+07	5.93134e+06	6.48558e+06	11.694	3.5477	0.000336154	0.000726659
2-Ketobutyric acid	1.09852	1.12973e+08	7.6526e+06	9.31709e+07	5.12844e+06	1.2125	0.27802	0.000365297	0.000783996
beta-Sitosterol	1.09671	2.74374e+08	8.5478e+07	7.77515e+07	3.4135e+07	3.5289	1.8192	0.000382816	0.000819309
N-Acetylputrescine	1.09362	1.26654e+08	1.81918e+07	3.26503e+07	4.05757e+07	3.8791	1.9557	0.000414136	0.000879702
L-Ribulose	1.09098	1.08045e+08	1.69517e+07	2.53618e+08	6.7373e+07	0.42602	-1.231	0.000442477	0.000934744
5,10-Methenyltetrahydrofolic acid	1.07648	1.81807e+07	8.7489e+06	688074	135399	26.423	4.7237	0.000625947	0.00128478
Adenine	1.07457	2.89673e+07	1.3177e+07	2.77613e+06	279572	10.434	3.3833	0.000653946	0.00133768
(-)-Norephedrine	1.07244	2.12775e+08	1.05229e+08	5.04755e+06	735182	42.154	5.3976	0.000686317	0.00139939
Oxoadipic acid	1.06831	4.01244e+07	2.4552e+07	1.17158e+08	3.09755e+07	0.34248	-1.5459	0.000752576	0.00152039
gamma-Glutamylcysteine	1.06768	7.62401e+06	3.81379e+06	204804	43852	37.226	5.2182	0.000762963	0.00153907
Deoxyloganin	1.06755	1.16154e+07	1.98751e+06	1.93907e+06	4.56228e+06	5.9902	2.5826	0.000765219	0.00154333
Pulegone	1.06702	1.04962e+08	5.01485e+07	7.57872e+06	1.24194e+06	13.85	3.7918	0.000774105	0.00155979
Gluconolactone	1.0611	6.06795e+07	9.37443e+06	8.88994e+07	1.14516e+07	0.68256	-0.55096	0.000879773	0.00175401
UDP	1.05941	1.07043e+07	5.39208e+06	5.23402e+07	2.12733e+07	0.20451	-2.2897	0.00091197	0.0018105
Linoleic acid	1.05788	1.91738e+07	2.68427e+06	6.73478e+06	6.01459e+06	2.847	1.5094	0.000941803	0.00186286
Urocanic acid	1.05669	1.38736e+07	1.819e+06	9.2118e+06	1.68144e+06	1.5061	0.59078	0.000965525	0.00190419
Stearidonic acid	1.05589	5.29127e+07	2.07816e+07	9.93714e+07	1.34332e+07	0.53247	-0.90922	0.000981823	0.00193369
Ureidosuccinic acid	1.05368	1.11008e+07	4.6418e+06	2.19589e+07	3.51246e+06	0.50553	-0.98414	0.00102766	0.0020131
N-Acetyl-L-glutamate 5-semialdehyde	1.05248	1.11842e+08	5.99279e+06	1.79227e+08	3.57528e+07	0.62403	-0.68032	0.00105321	0.00205605
Thymine	1.05175	3.47898e+08	2.2624e+07	2.99181e+08	1.33405e+07	1.1628	0.21764	0.00106896	0.00208491
3-Dehydro-scyllo-inosose	1.04942	3.17779e+07	3.51105e+06	6.62398e+07	1.83732e+07	0.47974	-1.0597	0.0011208	0.00217532
N-a-Acetylcitrulline	1.03278	7.9799e+06	3.17641e+06	2.30569e+06	576123	3.461	1.7912	0.00154817	0.00291968
4-Hydroxybutanoic acid	1.02678	2.34592e+07	1.22206e+07	6.42805e+07	2.02004e+07	0.36495	-1.4542	0.00172937	0.00323481
alpha-Ketoisovaleric acid	1.02447	5.41403e+07	3.96201e+07	1.39908e+08	3.03627e+07	0.38697	-1.3697	0.00180346	0.00336171
D-Galactose	1.01865	2.35897e+08	4.1955e+07	9.96244e+08	4.47528e+08	0.23679	-2.0783	0.00200065	0.00369099
(1S,4R)-1-Hydroxy-2-oxolimonene	1.01168	3.33679e+07	1.82538e+07	3.05325e+06	169816	10.929	3.45	0.00225824	0.00412176
8-Methoxykynurenate	1.01126	1.11234e+08	3.98872e+07	2.71019e+08	8.76781e+07	0.41043	-1.2848	0.00227462	0.00414673
3-Dehydroshikimate	1.00342	5.0733e+07	5.50869e+06	6.38743e+07	5.9181e+06	0.79426	-0.33231	0.00259552	0.00468027
13(S)-HOT	1.49403	1.5417e+08	6.59324e+07	5.81659e+09	1.07274e+08	0.026505	-5.2376	9.32135e-17	1.01551e-13
L-Glutamine	1.49166	4.09433e+09	1.02083e+08	1.69869e+09	5.81972e+07	2.4103	1.2692	2.50495e-13	2.39184e-11
L-Histidine	1.49144	5.63533e+08	2.24418e+07	2.8754e+09	1.15323e+08	0.19598	-2.3512	3.56474e-13	2.99666e-11
4-Hydroxybenzoic acid	1.48936	1.98504e+07	8.91543e+06	1.98979e+08	7.58679e+06	0.099761	-3.3254	4.35387e-12	1.98435e-10
L-Serine	1.48922	1.66165e+09	1.06571e+08	5.13978e+07	2.77169e+06	32.329	5.0148	4.952e-12	2.16719e-10
N-Acetyl-L-phenylalanine	1.48873	1.75596e+08	1.16085e+07	7.50476e+06	559222	23.398	4.5483	7.61866e-12	3.03878e-10
Fumaric acid	1.48864	7.51354e+08	2.55732e+07	1.30428e+09	2.88175e+07	0.57607	-0.79569	8.23123e-12	3.20205e-10
Xanthine	1.48843	1.03618e+07	201266	5.75956e+07	3.34271e+06	0.17991	-2.4747	9.77377e-12	3.56302e-10
Methyl beta-D-galactoside	1.48747	2.05267e+08	8.42551e+06	6.78594e+07	6.21828e+06	3.0249	1.5969	2.0009e-11	5.90981e-10
Glyceric acid	1.48717	2.68593e+08	8.90695e+06	1.13385e+08	8.14445e+06	2.3689	1.2442	2.4435e-11	6.75391e-10
Uridine	1.48677	6.51195e+08	3.7993e+07	1.71051e+08	5.17849e+06	3.807	1.9287	3.18118e-11	8.42345e-10
L-Tyrosine	1.48464	1.06596e+08	2.79071e+06	2.83964e+08	1.57354e+07	0.37539	-1.4136	1.04919e-10	2.32816e-09
FMNH2	1.48312	1.28966e+08	6.63896e+06	6.01421e+07	533557	2.1444	1.1005	2.12365e-10	4.28951e-09
S-Ribosyl-L-homocysteine	1.47844	1.4175e+07	1.00489e+06	2.59027e+07	899500	0.54724	-0.86975	1.15842e-09	1.86233e-08
1-Phenyl-1,2-propanedione	1.46305	2.18591e+07	1.99811e+07	1.67782e+08	1.2589e+07	0.13028	-2.9403	3.20733e-08	3.28324e-07
trans-beta-D-Glucosyl-2-hydroxycinnamate	1.44749	2.26783e+07	1.69265e+06	1.19472e+07	1.30792e+06	1.8982	0.92464	2.33618e-07	1.94744e-06
Theobromine	1.44618	5.96802e+07	8.09147e+06	2.35896e+08	3.47016e+07	0.25299	-1.9828	2.6735e-07	2.1881e-06
Pyruvic acid	1.41763	7.83593e+08	1.70556e+07	9.22537e+08	3.16524e+07	0.84939	-0.2355	2.62318e-06	1.73648e-05
Itaconic acid	1.41187	3.80167e+07	4.50267e+07	2.07912e+08	7.92637e+06	0.18285	-2.4513	3.73698e-06	2.39821e-05
N-Acetyl-L-aspartic acid	1.39378	2.61637e+07	6.47839e+06	3.84814e+06	1.68593e+06	6.799	2.7653	9.83662e-06	5.7505e-05
Cysteinyldopa	1.37877	4.25825e+06	1.2591e+06	303673	241083	14.022	3.8097	1.93448e-05	0.00010582
Uridine diphosphate glucose	1.28652	3.39107e+06	2.29012e+06	1.65978e+07	5.59942e+06	0.20431	-2.2912	0.000324813	0.00126356
4-O-Desmethyl-3-O-acetylpapaveroxine	1.26082	1.63222e+07	1.24955e+06	1.27431e+07	1.24653e+06	1.2809	0.35712	0.000564035	0.00201092
Gluconic acid	1.23736	8.8174e+08	6.39265e+07	7.34121e+08	4.37724e+07	1.2011	0.26434	0.000884679	0.00299422
Galactaric acid	1.22022	6.86049e+07	4.97354e+06	3.01587e+07	2.04702e+07	2.2748	1.1857	0.00119654	0.00391923
D-Malic acid	1.19267	2.81925e+07	1.4299e+07	1.06834e+08	4.37317e+07	0.26389	-1.922	0.0018676	0.00578643
3-CMP	1.15986	5.56808e+07	3.45471e+07	805126	276592	69.158	6.1118	0.00300604	0.00862663
gamma-Aminobutyric acid	1.15749	3.31667e+07	5.45627e+06	4.85929e+07	8.09473e+06	0.68254	-0.55101	0.0031052	0.00887565
Dehydroascorbate	1.14056	1.45148e+09	9.52687e+07	1.27901e+09	6.10424e+07	1.1348	0.1825	0.00388591	0.0107502
alpha-D-Galactose 1-phosphate	1.13992	1.14972e+07	6.68141e+06	1.20574e+06	1.03111e+06	9.5354	3.2533	0.00391795	0.0108294
Kaempferol	1.08721	1.39924e+07	8.54836e+06	3.52609e+07	1.29795e+07	0.39683	-1.3334	0.00733955	0.0185758
Guanidoacetic acid	1.02666	5.83717e+06	2.50094e+06	1.4785e+07	6.8937e+06	0.3948	-1.3408	0.0136021	0.0312393

## Sheet: Table S2.4
Additional file 2: Table S2.4 Differential metabolites in the CF2 vs CF1 comparison (OPLS-DA VIP > 1 and P < 0.05)
Metabolite	VIP	mean_CF2	sd_CF2	mean_CF1	sd_CF1	Fold Change_CF2/CF1	log2(FC_CF2/CF1)	p.value	FDR
N-Methylserotonin	1.44057	1.1871e+08	4.88001e+06	9.28881e+08	2.87605e+07	0.1278	-2.9681	1.14785e-14	3.27963e-12
Sinapoyl aldehyde	1.44047	1.71746e+07	2.27944e+06	1.34757e+08	3.74065e+06	0.12745	-2.972	1.61246e-14	3.69699e-12
Citrulline	1.43986	2.45658e+08	6.10381e+06	8.3419e+07	3.53267e+06	2.9449	1.5582	7.5145e-14	1.05164e-11
D-Xylitol	1.43978	3.9497e+07	2.76181e+06	1.69915e+08	5.07752e+06	0.23245	-2.105	9.11521e-14	1.21266e-11
Vanylglycol	1.43923	8.52027e+07	3.21561e+06	2.81943e+08	9.13327e+06	0.3022	-1.7264	2.59057e-13	2.5611e-11
3-O-Methylquercetin	1.43881	8.68142e+07	3.70441e+06	2.30294e+08	6.58409e+06	0.37697	-1.4075	5.07468e-13	4.34739e-11
Phenylacetic acid	1.4388	5.98515e+09	1.59041e+08	1.09551e+10	2.08252e+08	0.54633	-0.87215	5.14311e-13	4.3545e-11
Pyroglutamic acid	1.43858	1.17154e+09	4.17886e+07	3.91435e+08	7.56873e+06	2.9929	1.5816	7.0738e-13	5.52371e-11
Quercetin	1.43844	3.13183e+08	1.2554e+07	7.28386e+08	1.93423e+07	0.42997	-1.2177	8.62943e-13	6.45769e-11
Sinapic acid	1.43837	3.85925e+07	1.78413e+06	1.17702e+08	4.05654e+06	0.32788	-1.6088	9.40193e-13	6.93939e-11
Caffeine	1.43815	5.60305e+08	1.40964e+07	5.60378e+07	2.54517e+07	9.9987	3.3217	1.26139e-12	8.76954e-11
Phenylethylamine	1.43781	6.20691e+08	1.67391e+07	1.60234e+09	5.65508e+07	0.38737	-1.3682	1.88637e-12	1.175e-10
Kynurenic acid	1.43756	4.48109e+07	1.40471e+06	1.19628e+08	4.40756e+06	0.37459	-1.4166	2.51041e-12	1.47023e-10
L-Tryptophan	1.43744	6.16553e+09	2.50406e+08	1.10623e+10	1.76947e+08	0.55734	-0.84336	2.84587e-12	1.58078e-10
(R) 2,3-Dihydroxy-3-methylvalerate	1.43702	8.41018e+08	2.10856e+07	3.72308e+08	2.22357e+07	2.2589	1.1756	4.37077e-12	2.2322e-10
Glycerophosphocholine	1.43654	1.61673e+08	1.34484e+07	4.31499e+08	1.26473e+07	0.37468	-1.4163	6.86481e-12	3.21631e-10
trans-Cinnamate	1.4358	4.53039e+08	1.0048e+07	2.81204e+08	7.45929e+06	1.6111	0.68802	1.27559e-11	5.22652e-10
Luteolin	1.43499	3.09965e+07	2.23343e+06	1.11225e+08	5.79369e+06	0.27868	-1.8433	2.33166e-11	8.63437e-10
Umbelliferone	1.43449	2.07202e+08	1.17269e+07	4.60925e+08	1.65802e+07	0.44954	-1.1535	3.25325e-11	1.13087e-09
1-O-Sinapoyl-beta-D-glucose	1.43372	9.48965e+06	1.10212e+06	3.40508e+07	1.74477e+06	0.27869	-1.8433	5.2609e-11	1.67726e-09
Allantoic acid	1.43296	7.44392e+07	6.18322e+06	1.62865e+08	4.69197e+06	0.45706	-1.1295	8.10634e-11	2.36092e-09
2-Dehydropantoate	1.43105	4.14374e+08	1.83873e+07	7.29649e+08	2.42628e+07	0.56791	-0.81627	2.07796e-10	4.99824e-09
L-Threonine	1.43078	2.16877e+09	5.57053e+07	2.96211e+09	5.39719e+07	0.73217	-0.44975	2.34857e-10	5.5258e-09
Fructose 1,6-bisphosphate	1.43057	2.86138e+06	1.59624e+06	6.09107e+08	5.98065e+07	0.0046977	-7.7338	2.57533e-10	5.94255e-09
L-Methionine	1.42977	1.55724e+09	5.60023e+07	2.19761e+09	3.37088e+07	0.70861	-0.49694	3.59129e-10	7.77102e-09
L-Proline	1.42972	1.98845e+10	4.11649e+08	2.75765e+10	6.70539e+08	0.72107	-0.47179	3.66654e-10	7.91797e-09
(S)-Norcoclaurine	1.42966	2.70953e+07	2.63137e+06	1.02373e+06	470527	26.467	4.7261	3.752e-10	8.04477e-09
L-Lysine	1.42772	3.49145e+08	1.17372e+07	5.08835e+08	1.31397e+07	0.68617	-0.54337	7.71429e-10	1.46727e-08
9(S)-HPODE	1.42652	7.64225e+08	2.10201e+07	5.34817e+08	1.59082e+07	1.4289	0.51495	1.14968e-09	2.0752e-08
5-Methyltetrahydrofolic acid	1.4259	1.4092e+08	1.45969e+07	1.35859e+07	3.11165e+06	10.373	3.3747	1.39612e-09	2.44628e-08
L-Alanine	1.42537	1.78814e+09	3.59075e+07	2.64949e+09	9.61132e+07	0.6749	-0.56726	1.63512e-09	2.82373e-08
Linatine	1.42535	9.53258e+06	1.10867e+06	194812	98285.9	48.932	5.6127	1.64567e-09	2.83287e-08
Diaminopimelic acid	1.42525	3.3183e+07	1.55035e+06	5.78634e+07	2.51085e+06	0.57347	-0.80221	1.69639e-09	2.89703e-08
4-Hydroxystyrene	1.42508	3.4745e+07	1.60235e+06	6.31305e+07	3.01133e+06	0.55037	-0.86153	1.78228e-09	3.01505e-08
(S)-Abscisic acid	1.4239	2.06348e+08	5.26236e+06	7.88026e+07	1.49636e+07	2.6185	1.3888	2.49227e-09	3.98407e-08
Hesperetin 7-neohesperidoside	1.42363	1.00731e+10	3.84032e+08	6.76489e+09	1.55754e+08	1.489	0.57437	2.67536e-09	4.23966e-08
Isochavicol	1.42307	9.86743e+08	1.84223e+07	7.38852e+08	2.55911e+07	1.3355	0.41739	3.10677e-09	4.78265e-08
Cis-zeatin	1.42183	1.0514e+07	852468	2.31816e+07	1.42906e+06	0.45355	-1.1407	4.25126e-09	6.26698e-08
S-Adenosylmethionine	1.42105	9.71416e+07	4.20029e+06	6.25702e+07	1.94739e+06	1.5525	0.63461	5.13024e-09	7.23605e-08
5,7-Dihydroxyflavone	1.42089	8.38491e+06	1.19651e+06	4.12173e+07	4.24876e+06	0.20343	-2.2974	5.32813e-09	7.48578e-08
4-Hydroxycinnamic acid	1.42086	2.3415e+09	6.89459e+07	3.25326e+09	1.0145e+08	0.71974	-0.47445	5.36324e-09	7.5253e-08
3-Methylindole	1.42082	1.45427e+08	6.98957e+06	2.58692e+08	1.35565e+07	0.56216	-0.83095	5.413e-09	7.57538e-08
Pyrimidodiazepine	1.42004	1.61127e+07	1.14656e+06	3.31404e+07	2.03457e+06	0.48619	-1.0404	6.47022e-09	8.84811e-08
ent-8alpha-Hydroxylabd-13-en-15-yl diphosphate	1.41911	1.35345e+07	1.13506e+06	3.57385e+06	811659	3.7871	1.9211	7.95034e-09	1.05639e-07
Dopaxanthin quinone	1.41892	457818	406247	1.09837e+07	1.42404e+06	0.041682	-4.5844	8.28464e-09	1.09406e-07
Baeocystin	1.41805	1.55172e+08	9.58773e+06	8.56172e+07	2.73623e+06	1.8124	0.8579	9.93533e-09	1.27913e-07
trans-Ferulic acid	1.41739	3.94523e+08	9.87817e+06	5.29357e+08	1.69266e+07	0.74529	-0.42413	1.13663e-08	1.42588e-07
beta-Alanyl-L-arginine	1.41701	5.34932e+07	3.58155e+06	1.45356e+07	4.4441e+06	3.6801	1.8798	1.22754e-08	1.51871e-07
Perillyl alcohol	1.41542	1.98128e+08	1.27872e+07	4.31111e+07	1.96399e+07	4.5958	2.2003	1.66308e-08	1.95435e-07
4-(beta-D-Glucosyloxy)benzoate	1.41508	4.52444e+07	2.24578e+06	3.04425e+07	172069	1.4862	0.57165	1.77082e-08	2.05408e-07
Leucopelargonidin	1.41493	1.56621e+07	1.14775e+06	3.59297e+07	2.87198e+06	0.43591	-1.1979	1.82005e-08	2.09764e-07
L-Glutamic gamma-semialdehyde	1.41472	6.1958e+07	1.50266e+06	1.31524e+07	7.32482e+06	4.7108	2.236	1.89114e-08	2.17028e-07
Coniferyl alcohol	1.4115	3.26999e+07	3.13358e+06	8.76395e+07	8.34399e+06	0.37312	-1.4223	3.28289e-08	3.51654e-07
Butyric acid	1.4114	4.55213e+07	2.57613e+06	7.24359e+07	3.53495e+06	0.62844	-0.67016	3.3384e-08	3.56537e-07
Chavicol	1.41119	7.63298e+07	4.25595e+06	1.18708e+08	5.44521e+06	0.643	-0.6371	3.45152e-08	3.67163e-07
Pantothenic acid	1.4108	2.1629e+09	8.18023e+07	1.6356e+09	2.8289e+07	1.3224	0.40315	3.67511e-08	3.87126e-07
L-Arginine	1.40849	4.52949e+08	1.11875e+07	7.89527e+08	5.62136e+07	0.5737	-0.80164	5.22713e-08	5.26918e-07
2-Hydroxybutyric acid	1.40703	9.64173e+07	3.51553e+06	1.37266e+08	6.18197e+06	0.70241	-0.50961	6.45841e-08	6.32114e-07
Delphinidin 3-O-beta-D-glucoside 5-O-(6-coumaroyl-beta-D-glucoside)	1.40307	6.38527e+06	2.22155e+06	3.11679e+07	3.98337e+06	0.20487	-2.2872	1.09672e-07	1.0041e-06
Uracil	1.40131	6.30269e+08	2.97854e+07	4.22286e+08	2.54324e+07	1.4925	0.57775	1.36401e-07	1.21393e-06
Ascorbate	1.40128	1.20219e+08	5.64856e+06	8.53342e+07	3.35951e+06	1.4088	0.49447	1.36967e-07	1.21669e-06
Formylanthranilic acid	1.39718	3.90742e+07	3.46519e+06	1.27443e+07	3.89752e+06	3.066	1.6164	2.19999e-07	1.80871e-06
4-Hydroxy-2-methyl-3-oxo-4-[(2E,6E)-farnesyl]-3,4-dihydroquinoline 1-oxide	1.39459	4.82739e+07	8.99668e+06	3.9797e+06	823560	12.13	3.6005	2.89955e-07	2.29747e-06
Kaempferide	1.39208	3.05806e+08	1.61858e+07	2.22037e+08	6.79716e+06	1.3773	0.46182	3.73982e-07	2.86021e-06
2-Phenylacetamide	1.38666	2.53357e+09	2.35225e+08	3.64048e+09	6.82995e+07	0.69594	-0.52296	6.21723e-07	4.49342e-06
(R)-3-Hydroxybutyric acid	1.38501	1.36822e+09	2.75901e+07	1.13634e+09	4.42089e+07	1.2041	0.2679	7.18014e-07	5.08365e-06
Ribitol	1.37942	1.81347e+07	719753	3.82825e+07	4.70441e+06	0.47371	-1.0779	1.13833e-06	7.58133e-06
(+)-7-Isojasmonic acid	1.37817	5.42792e+07	6.03516e+06	2.59492e+07	3.05202e+06	2.0917	1.0647	1.25474e-06	8.26979e-06
2-trans,6-trans-Farnesal	1.37662	3.67052e+07	4.72447e+06	1.5514e+07	1.98291e+06	2.3659	1.2424	1.41081e-06	9.11994e-06
2-Keto-6-acetamidocaproate	1.37418	1.91765e+08	6.58152e+06	3.3311e+08	3.42254e+07	0.57568	-0.79666	1.68908e-06	1.06582e-05
D-Phenyllactic acid	1.37417	2.17621e+08	9.87667e+06	2.96349e+08	1.67142e+07	0.73434	-0.44548	1.69031e-06	1.06582e-05
Guanosine	1.36998	4.00728e+08	1.39187e+07	3.34593e+08	9.48406e+06	1.1977	0.26022	2.2684e-06	1.37405e-05
9-OxoODE	1.36801	1.23103e+08	5.2463e+06	8.79961e+07	7.40154e+06	1.399	0.48435	2.59059e-06	1.55176e-05
6-Ketoprostaglandin E1	1.36761	2.45364e+07	3.15147e+06	7.91189e+06	2.93803e+06	3.1012	1.6328	2.65971e-06	1.58778e-05
Thymine	1.36627	3.47898e+08	2.2624e+07	4.96572e+08	3.16521e+07	0.7006	-0.51334	2.90353e-06	1.71444e-05
1-Aminocyclopropanecarboxylic acid	1.36368	5.71372e+08	2.04982e+07	6.8278e+08	2.14768e+07	0.83683	-0.25699	3.42234e-06	1.9732e-05
2-Isopropyl-3-oxosuccinate	1.35942	2.0747e+08	1.48517e+07	1.51033e+08	4.3638e+06	1.3737	0.45804	4.43589e-06	2.46989e-05
N-Succinyl-2-amino-6-ketopimelate	1.35859	1.26897e+08	8.93929e+06	1.72533e+08	8.8591e+06	0.7355	-0.44321	4.65859e-06	2.58502e-05
Trigonelline	1.35774	3.38506e+07	1.83993e+06	7.86201e+06	6.96823e+06	4.3056	2.1062	4.89628e-06	2.69608e-05
N-Methyltyramine	1.35551	5.53253e+08	2.79925e+07	4.41015e+08	1.46039e+07	1.2545	0.32711	5.5632e-06	3.02773e-05
Caffeate	1.35381	2.70206e+07	2.80056e+06	9.74352e+06	4.03555e+06	2.7732	1.4715	6.11725e-06	3.29268e-05
(S)-2-Methylmalate	1.35358	6.12174e+07	6.83158e+06	1.26173e+08	1.7187e+07	0.48519	-1.0434	6.19817e-06	3.33291e-05
L-Homophenylalanine	1.34796	1.94151e+07	2.0347e+06	3.24567e+07	3.25825e+06	0.59818	-0.74134	8.37263e-06	4.31898e-05
L-Valine	1.34662	2.62463e+09	3.14483e+08	4.07161e+09	2.926e+08	0.64462	-0.63349	8.97123e-06	4.60571e-05
L-4-Hydroxyphenylglycine	1.34484	1.24325e+08	8.46715e+06	1.7176e+08	1.14325e+07	0.72383	-0.46628	9.81834e-06	4.99539e-05
trans-Zeatin riboside	1.34399	1.45595e+07	3.06745e+06	3.91609e+06	937925	3.7179	1.8945	1.02466e-05	5.18517e-05
Quinate	1.33834	4.59408e+08	2.61876e+07	3.41478e+08	2.56644e+07	1.3454	0.42798	1.34649e-05	6.57441e-05
Uric acid	1.33139	1.10894e+08	4.09221e+06	6.8413e+07	1.30716e+07	1.621	0.69684	1.84631e-05	8.6241e-05
2-Dehydro-3-deoxy-L-rhamnonate	1.32508	3.95597e+07	4.03676e+06	6.80697e+07	8.58318e+06	0.58116	-0.78298	2.41787e-05	0.000108926
D-Arabitol	1.31801	9.57622e+07	1.20996e+07	1.50706e+08	1.452e+07	0.63542	-0.65421	3.21497e-05	0.000140261
5-Methylthioadenosine	1.31681	6.39845e+08	8.71854e+07	3.21767e+08	6.71073e+07	1.9885	0.99171	3.36862e-05	0.000146077
D-Mannose	1.31317	4.24452e+07	8.06689e+06	1.51431e+07	5.20379e+06	2.8029	1.4869	3.86917e-05	0.000165322
N6-Acetyl-L-lysine	1.3125	2.02608e+08	1.23581e+07	1.58319e+08	9.55184e+06	1.2797	0.35586	3.96807e-05	0.000168812
gamma-Glutamyl-beta-aminopropiononitrile	1.31142	2.14655e+07	759176	3.6114e+07	5.13481e+06	0.59438	-0.75054	4.12994e-05	0.000174938
Oxoglutaric acid	1.3072	7.07058e+08	1.47186e+07	7.74001e+08	1.91594e+07	0.91351	-0.13051	4.81742e-05	0.00019928
Malvidin 3-glucoside	1.29895	1.29348e+07	2.51361e+06	2.34895e+07	3.03787e+06	0.55066	-0.86075	6.4168e-05	0.000256292
L-Arabitol	1.29843	1.66605e+08	5.07145e+06	1.27018e+08	1.39255e+07	1.3117	0.39139	6.53166e-05	0.000259724
2-Ketobutyric acid	1.29264	1.12973e+08	7.6526e+06	1.49179e+08	1.15707e+07	0.7573	-0.40107	7.9028e-05	0.000307106
Gibberellin A4	1.29245	2.85594e+07	5.89261e+06	1.06066e+07	3.55854e+06	2.6926	1.429	7.95119e-05	0.000308764
Traumatic Acid	1.28397	5.4799e+06	917698	3.00901e+06	340378	1.8212	0.86486	0.000103658	0.000388122
N-Acetyldemethylphosphinothricin	1.27951	1.45468e+07	5.20701e+06	1.60593e+06	223749	9.0582	3.1792	0.000118474	0.000436619
(2R,5S)-2,5-Diaminohexanoate	1.2707	1.45108e+07	3.51468e+06	2.34988e+07	1.26779e+06	0.61751	-0.69546	0.000152617	0.000543129
Mannitol	1.26797	3.81891e+07	9.88563e+06	1.37035e+07	2.80658e+06	2.7868	1.4786	0.000164607	0.000581193
Benzoate	1.26558	3.69395e+08	3.78861e+07	5.03163e+08	4.20602e+07	0.73415	-0.44586	0.000175723	0.000615603
beta-Sitosterol	1.26395	2.74374e+08	8.5478e+07	6.9574e+07	1.69978e+07	3.9436	1.9795	0.000183625	0.000639544
Adenosine	1.26277	1.58568e+09	1.12043e+08	1.25083e+09	8.89657e+07	1.2677	0.34222	0.000189504	0.00065686
Pelargonin	1.2622	8.04923e+07	6.15153e+07	3.26171e+08	8.53049e+07	0.24678	-2.0187	0.00019242	0.000665441
Cyanidin 3-O-rutinoside 5-O-beta-D-glucoside	1.25789	4.7792e+06	1.55264e+06	1.8373e+07	5.69635e+06	0.26012	-1.9428	0.000215484	0.00073274
13-L-Hydroperoxylinoleic acid	1.25334	1.77454e+08	6.39618e+07	3.02143e+07	1.10794e+07	5.8732	2.5541	0.000242073	0.000812643
3-Dehydroshikimate	1.24079	5.0733e+07	5.50869e+06	6.53425e+07	3.81934e+06	0.77642	-0.3651	0.000328899	0.00105734
L-Dihydroanticapsin	1.23958	6.81584e+06	2.07699e+06	1.47356e+07	2.99822e+06	0.46254	-1.1123	0.000338361	0.00108227
Peonidin-3-glucoside	1.23801	6.58537e+08	1.44022e+08	3.13414e+08	6.90458e+07	2.1012	1.0712	0.000351064	0.00111826
Cinnamaldehyde	1.23491	1.01509e+07	6.25793e+06	3.84294e+07	1.16351e+07	0.26414	-1.9206	0.000377117	0.00119104
N-Acetyl-O-demethylpuromycin-5-phosphate	1.22715	2.49929e+07	2.80724e+06	1.58088e+08	6.35795e+07	0.15809	-2.6611	0.00044892	0.00139133
Mesaconate	1.22032	6.52755e+08	2.14565e+07	7.12346e+08	1.96109e+07	0.91634	-0.12604	0.000520524	0.00158496
3-Methoxyanthranilate	1.2155	2.21319e+08	9.13897e+06	1.9978e+08	5.47352e+06	1.1078	0.14772	0.000576206	0.00173103
p-Aminobenzoic acid	1.21028	1.89417e+10	7.26798e+08	2.08646e+10	6.34948e+08	0.90784	-0.13949	0.000641539	0.00190394
Tyramine	1.20127	2.41751e+08	3.25428e+07	1.51113e+08	3.34037e+07	1.5998	0.67789	0.000767732	0.00223476
gamma-Glutamylalanine	1.19882	3.75698e+07	2.76891e+06	3.10414e+07	1.94075e+06	1.2103	0.27538	0.000805057	0.00233082
L-Leucine	1.19387	1.07187e+10	3.68436e+08	2.00818e+10	4.90049e+09	0.53376	-0.90575	0.000884988	0.00252898
Piperidine	1.18746	3.37121e+07	4.89297e+06	2.34999e+07	2.40347e+06	1.4346	0.52061	0.000997301	0.00280452
Porphobilinogen	1.18513	1.61591e+08	1.15007e+07	1.39262e+08	3.3986e+06	1.1603	0.21455	0.00104074	0.00291602
2-Hydroxy-3-oxoadipate	1.18234	4.49094e+07	3.1356e+07	1.94294e+08	7.44801e+07	0.23114	-2.1131	0.00109473	0.00304671
Acetoacetic acid	1.18125	3.0877e+09	4.77403e+07	2.94056e+09	6.39686e+07	1.05	0.070441	0.00111625	0.00310097
5,10-Methenyltetrahydrofolic acid	1.18087	1.81807e+07	8.7489e+06	2.04709e+06	457254	8.8813	3.1508	0.00112403	0.003121
Deoxyuridine	1.16222	2.94567e+08	1.80757e+07	2.50045e+08	1.77525e+07	1.1781	0.23641	0.00155039	0.00412416
Eugenol	1.16026	7.98e+07	5.05799e+06	6.52069e+07	6.63633e+06	1.2238	0.29136	0.00160141	0.00423688
L-2,4-diaminobutyric acid	1.15939	1.50699e+08	3.82655e+07	2.1901e+08	8.2355e+06	0.68809	-0.53932	0.00162441	0.00428719
Nicotinate D-ribonucleoside	1.15407	9.757e+07	1.30657e+07	6.00103e+07	1.74522e+07	1.6259	0.70123	0.0017715	0.00461438
Perillyl aldehyde	1.14721	1.92417e+07	1.34888e+07	4.24527e+07	2.36936e+06	0.45325	-1.1416	0.00197552	0.00507587
D-Ribose	1.14377	3.16683e+09	7.84661e+07	3.36449e+09	8.75667e+07	0.94125	-0.087348	0.00208448	0.00531276
2,3-Dinor-8-iso prostaglandin F2alpha	1.14189	2.07201e+07	1.94747e+06	1.22385e+07	4.67851e+06	1.693	0.7596	0.00214587	0.00544475
Vanillin	1.14067	1.31174e+08	1.20164e+07	1.01136e+08	1.34001e+07	1.297	0.37518	0.00218666	0.00552613
Glucose 6-phosphate	1.13995	2.00801e+08	5.56768e+07	1.03501e+08	1.76255e+07	1.9401	0.95611	0.00221065	0.0055776
D-erythro-3-Methylmalate	1.13134	4.23237e+07	3.58994e+06	1.95025e+07	1.35048e+07	2.1702	1.1178	0.00251695	0.00625812
Limonene-1,2-diol	1.12887	7.52533e+07	2.70148e+07	3.12981e+07	1.68807e+06	2.4044	1.2657	0.00261038	0.0064725
3-Butynoate	1.12279	5.88177e+08	3.10199e+08	8.36028e+07	5.50133e+07	7.0354	2.8146	0.00285168	0.00699515
Tyrosol	1.11368	4.39783e+08	4.89327e+07	3.53933e+08	2.44669e+07	1.2426	0.31331	0.00324499	0.00786682
Leukotriene E4	1.11303	2.64702e+07	1.68359e+06	2.28028e+07	1.62584e+06	1.1608	0.21516	0.00327459	0.00793145
Urocanic acid	1.11143	1.38736e+07	1.819e+06	1.01228e+07	1.56901e+06	1.3705	0.45473	0.00334814	0.00808595
Gluconolactone	1.10692	6.06795e+07	9.37443e+06	3.96268e+07	9.87793e+06	1.5313	0.61473	0.00356233	0.00852869
3-O-Acetylpapaveroxine	1.10355	122802	57919.3	1.57815e+06	946616	0.077814	-3.6838	0.00372905	0.00886482
(+)-a-Pinene	1.09171	9.50206e+08	2.83086e+08	4.59629e+08	1.65649e+08	2.0673	1.0478	0.00436216	0.010179
Hesperetin	1.08469	3.91058e+09	1.45048e+08	2.77813e+09	7.54754e+08	1.4076	0.49327	0.00477432	0.0110427
Isoquercitrin	1.06254	9.73388e+07	2.86861e+07	2.12093e+08	7.63591e+07	0.45894	-1.1236	0.00626812	0.0139874
N6-Acetyl-LL-2,6-diaminoheptanedioate	1.05889	1.21642e+07	8.23968e+06	2.39994e+07	1.98813e+06	0.50685	-0.98036	0.0065451	0.0145453
Isovitexin	1.0578	7.10869e+08	3.63004e+08	1.45809e+08	1.80907e+08	4.8753	2.2855	0.00662906	0.0147046
Prostaglandin D2	1.05647	5.16325e+07	2.98416e+07	1.01542e+07	829612	5.0849	2.3462	0.00673307	0.0148954
alpha-Tocopherol	1.05261	3.42663e+08	1.61163e+08	1.10165e+08	4.97165e+07	3.1105	1.6371	0.00704176	0.0154546
Scopoletin	1.05243	2.01389e+09	7.45373e+07	1.88988e+09	5.0421e+07	1.0656	0.091688	0.00705663	0.0154809
11-Dehydro-thromboxane B2	1.048	5.55115e+07	9.46166e+06	4.24384e+07	1.45274e+06	1.308	0.38742	0.00742476	0.0162056
N-Acetylglutamic acid	1.04354	1.1282e+07	2.53067e+06	1.95111e+07	5.52835e+06	0.57823	-0.79028	0.00780911	0.0169114
Acetylphosphate	1.04234	5.84632e+08	1.7757e+08	3.38753e+08	4.03929e+07	1.7258	0.7873	0.00791539	0.0171152
N-Acetylaspartylglutamic acid	1.04201	2.74757e+07	5.51976e+06	5.75397e+07	2.15865e+07	0.47751	-1.0664	0.00794466	0.0171704
Cyanidin 3-glucoside	1.02753	3.86924e+07	6.20758e+06	2.39762e+07	9.35291e+06	1.6138	0.69044	0.0093133	0.0197793
L-Glutamine	1.85993	4.09433e+09	1.02083e+08	1.67323e+09	5.18586e+07	2.447	1.291	1.74126e-13	5.4867e-10
Xanthine	1.85563	1.03618e+07	201266	9.87188e+07	6.26095e+06	0.10496	-3.252	9.77187e-12	5.06955e-09
Glyceric acid	1.85326	2.68593e+08	8.90695e+06	4.0366e+08	6.37442e+06	0.66539	-0.58772	3.70223e-11	9.72144e-09
trans-beta-D-Glucosyl-2-hydroxycinnamate	1.84161	2.26783e+07	1.69265e+06	5.37445e+07	3.30364e+06	0.42197	-1.2448	1.68558e-09	1.65977e-07
Fumaric acid	1.84083	7.51354e+08	2.55732e+07	5.26023e+08	9.86482e+06	1.4284	0.51437	2.00772e-09	1.91707e-07
L-Histidine	1.84069	5.63533e+08	2.24418e+07	1.02276e+09	5.1353e+07	0.55099	-0.85989	2.07223e-09	1.92047e-07
N-Acetyl-L-phenylalanine	1.83812	1.75596e+08	1.16085e+07	3.48081e+08	1.89609e+07	0.50447	-0.98716	3.53423e-09	2.93062e-07
L-Tyrosine	1.83559	1.06596e+08	2.79071e+06	1.5568e+08	6.02788e+06	0.68471	-0.54643	5.68088e-09	4.16289e-07
Succinic acid	1.80944	5.48193e+08	1.5555e+07	4.2379e+08	1.78889e+07	1.2935	0.37133	1.52616e-07	5.5918e-06
Uridine	1.80283	6.51195e+08	3.7993e+07	4.4235e+08	1.85517e+07	1.4721	0.5579	2.70341e-07	8.03627e-06
4-Hydroxyphenylglyoxylate	1.79042	7.74001e+06	3.49745e+06	3.39959e+07	4.70839e+06	0.22768	-2.135	6.78956e-07	1.69793e-05
Creatinine	1.77643	6.38853e+06	1.09102e+06	1.11161e+07	393353	0.57471	-0.7991	1.61164e-06	3.57626e-05
FMNH2	1.77551	1.28966e+08	6.63896e+06	8.42495e+07	8.81044e+06	1.5308	0.61425	1.69692e-06	3.73915e-05
Galactaric acid	1.76863	6.86049e+07	4.97354e+06	3.65905e+07	6.55203e+06	1.8749	0.90684	2.45922e-06	4.99935e-05
Methyl beta-D-galactoside	1.76424	2.05267e+08	8.42551e+06	4.19968e+08	5.59014e+07	0.48877	-1.0328	3.07043e-06	6.00926e-05
L-Serine	1.71175	1.66165e+09	1.06571e+08	1.31293e+09	4.6293e+07	1.2656	0.33983	2.44912e-05	0.000342985
13S-hydroxyoctadecadienoic acid	1.67249	4.61937e+06	1.16639e+06	1.01414e+07	1.74769e+06	0.4555	-1.1345	7.46633e-05	0.000884451
Pyruvic acid	1.66117	7.83593e+08	1.70556e+07	6.86519e+08	3.4198e+07	1.1414	0.19081	9.85521e-05	0.0010858
S-Ribosyl-L-homocysteine	1.57053	1.4175e+07	1.00489e+06	1.74272e+07	1.25606e+06	0.81338	-0.29799	0.00057647	0.00463382
4-Hydroxyproline	1.54533	1.05543e+07	1.08099e+06	1.40365e+07	1.46093e+06	0.75192	-0.41134	0.000850213	0.00630358
2-Amino-3,7-dideoxy-D-threo-hept-6-ulosonic acid	1.51734	4.60086e+07	6.91995e+06	6.41014e+07	7.20525e+06	0.71775	-0.47845	0.00126191	0.0087391
N-Acetyl-L-aspartic acid	1.38007	2.61637e+07	6.47839e+06	1.30159e+07	6.58769e+06	2.0101	1.0073	0.0058658	0.0303999
3-Methylxanthine	1.35206	1.44988e+08	9.49138e+07	1.49629e+07	1.07189e+07	9.6899	3.2765	0.00756122	0.0371691
Raffinose	1.33805	3.58052e+06	1.84832e+06	1.99531e+07	1.2152e+07	0.17945	-2.4784	0.00853492	0.0411846
D-Glucuronic Acid	1.32268	3.12493e+08	1.16673e+08	1.5874e+08	1.8829e+07	1.9686	0.97716	0.00970788	0.0453178
4-O-Desmethyl-3-O-acetylpapaveroxine	1.24693	1.63222e+07	1.24955e+06	1.37204e+07	1.85666e+06	1.1896	0.25051	0.0173199	0.0703285
Theobromine	1.11073	5.96802e+07	8.09147e+06	1.0964e+08	5.14957e+07	0.54433	-0.87745	0.0408043	0.131716
4-Hydroxybenzoic acid	1.10415	1.98504e+07	8.91543e+06	9.78361e+06	5.73468e+06	2.0289	1.0207	0.0423268	0.134855
3-[(1E,4R)-4-Hydroxycyclohex-2-en-1-ylidene]-2-oxopropanoate	1.09928	2.2752e+07	8.58802e+06	1.42625e+07	2.69375e+06	1.5952	0.67377	0.0434766	0.137456
Kaempferol	1.08392	1.39924e+07	8.54836e+06	3.45657e+07	2.05792e+07	0.40481	-1.3047	0.0472528	0.143581

## Sheet: Table S2.5
Additional file 2: Table S2.5 Differential metabolites in the CF3 vs CF4 comparison (OPLS-DA VIP > 1 and P < 0.05)
Metabolite	VIP	mean_CF3	sd_CF3	mean_CF4	sd_CF4	Fold Change_CF3/CF4	log2(FC_CF3/CF4)	p.value	FDR
(S)-Abscisic acid	1.42329	2.5964e+08	4.59871e+06	6.11589e+08	4.67075e+06	0.42453	-1.236	1.58461e-17	7.82298e-14
Hesperetin	1.42261	8.06887e+08	2.95071e+07	2.86582e+09	5.50645e+07	0.28156	-1.8285	2.07842e-15	6.58738e-13
L-Glutamic acid	1.4226	3.86718e+09	1.64844e+08	1.23151e+10	1.98506e+08	0.31402	-1.6711	2.22035e-15	6.72575e-13
Phenylethylamine	1.42258	2.24272e+08	8.18366e+06	7.89178e+08	1.53006e+07	0.28418	-1.8151	2.34892e-15	6.72575e-13
Fructose 1,6-bisphosphate	1.42222	8.57954e+07	1.67655e+06	1.22216e+07	1.99006e+06	7.02	2.8115	9.60029e-15	1.96803e-12
L-Proline	1.42221	1.29203e+10	4.33112e+08	3.09589e+10	4.70668e+08	0.41734	-1.2607	9.84861e-15	1.96803e-12
Glutathione	1.4222	4.1172e+07	3.48234e+07	2.01169e+09	6.08802e+07	0.020466	-5.6106	1.02273e-14	1.96803e-12
Hesperetin 7-neohesperidoside	1.42183	2.4325e+09	5.92962e+07	8.1494e+09	2.19219e+08	0.29849	-1.7443	3.05935e-14	4.45507e-12
Pyroglutamic acid	1.42131	2.38322e+09	9.38403e+07	2.69652e+08	1.4704e+07	8.8381	3.1437	1.04726e-13	1.15156e-11
2-Aminobenzoic acid	1.42122	1.58393e+08	6.9579e+06	3.4385e+08	4.86286e+06	0.46065	-1.1183	1.25732e-13	1.29037e-11
(R) 2,3-Dihydroxy-3-methylvalerate	1.4212	1.28623e+09	4.76828e+07	2.46704e+08	2.77781e+06	5.2137	2.3823	1.30606e-13	1.32774e-11
Coumarin	1.42105	4.61351e+08	1.50781e+07	9.25901e+08	1.60242e+07	0.49827	-1.005	1.7676e-13	1.68563e-11
Quercetin	1.42071	1.69043e+08	6.23918e+06	4.40981e+07	803117	3.8333	1.9386	3.24896e-13	2.67258e-11
D-Ribose	1.42044	1.99368e+09	4.99491e+07	3.81279e+09	8.15066e+07	0.52289	-0.93541	4.97671e-13	3.53113e-11
Kaempferide	1.42016	9.66192e+07	2.14375e+06	2.24867e+08	6.68401e+06	0.42967	-1.2187	7.46323e-13	4.73081e-11
Glucose 6-phosphate	1.41993	2.90612e+08	1.0337e+07	8.47449e+07	5.32931e+06	3.4293	1.7779	1.0226e-12	5.9565e-11
Linatine	1.41973	3.41158e+07	1.89793e+06	663662	404248	51.405	5.6838	1.3308e-12	7.09938e-11
trans-Cinnamate	1.41963	4.62238e+08	1.04721e+07	8.20446e+08	1.82266e+07	0.5634	-0.82777	1.49309e-12	7.73537e-11
Mesaconate	1.41885	4.14805e+08	1.1187e+07	7.89067e+08	2.12204e+07	0.52569	-0.92771	3.58981e-12	1.44883e-10
L-Alanine	1.41877	1.87144e+09	6.075e+07	2.98033e+09	3.80257e+07	0.62793	-0.67132	3.89946e-12	1.55632e-10
L-Glutamic gamma-semialdehyde	1.41875	1.25691e+08	5.81935e+06	1.18901e+07	4.52268e+06	10.571	3.4021	3.97903e-12	1.57717e-10
Vanylglycol	1.41871	5.58526e+07	3.35917e+06	1.43092e+08	4.57076e+06	0.39033	-1.3572	4.13899e-12	1.6278e-10
N-Methylserotonin	1.41841	4.09412e+07	537691	2.81995e+07	662467	1.4518	0.53788	5.54403e-12	2.0756e-10
L-Tryptophan	1.41817	1.94875e+09	5.16505e+07	3.51228e+09	9.38073e+07	0.55484	-0.84986	6.93642e-12	2.45878e-10
L-Arginine	1.41811	3.79093e+08	1.0384e+07	1.6781e+08	1.01847e+07	2.2591	1.1757	7.29686e-12	2.56127e-10
4-(beta-D-Glucosyloxy)benzoate	1.41803	3.71527e+07	2.15282e+06	8.3399e+07	2.37803e+06	0.44548	-1.1666	7.86472e-12	2.71635e-10
Pipecolic acid	1.41795	7.26631e+09	9.85617e+07	1.17341e+10	2.96109e+08	0.61925	-0.69141	8.43278e-12	2.85674e-10
Luteolin	1.41706	3.65293e+07	1.90771e+06	8.65254e+06	862467	4.2218	2.0779	1.73082e-11	5.22447e-10
L-Methionine	1.41694	8.04677e+08	3.47925e+07	1.39085e+09	2.76114e+07	0.57855	-0.78948	1.89098e-11	5.59814e-10
Baeocystin	1.41686	2.98999e+07	3.30763e+06	2.08056e+08	1.31668e+07	0.14371	-2.7988	1.99918e-11	5.81248e-10
Uracil	1.41646	9.13073e+08	3.70738e+07	3.73947e+08	2.03654e+07	2.4417	1.2879	2.66948e-11	7.33312e-10
Putrescine	1.41644	1.54195e+08	1.10664e+07	9.24369e+06	2.68556e+06	16.681	4.0601	2.70447e-11	7.39679e-10
gamma-Glutamylalanine	1.416	6.03225e+07	3.97656e+06	1.20088e+08	2.75347e+06	0.50232	-0.99333	3.62903e-11	9.40057e-10
1-Aminocyclopropanecarboxylic acid	1.41571	4.74513e+08	7.46676e+06	7.53468e+08	2.1742e+07	0.62977	-0.6671	4.34178e-11	1.08554e-09
gamma-Glutamylcysteine	1.41564	1.31486e+06	1.34231e+06	2.85535e+07	1.81241e+06	0.046049	-4.4407	4.55022e-11	1.12461e-09
Chavicol	1.41556	9.44347e+07	6.34135e+06	1.78732e+08	2.99251e+06	0.52836	-0.92041	4.76213e-11	1.16629e-09
Limonene-1,2-diol	1.41518	4.94101e+07	3.79936e+06	9.96518e+07	1.96768e+06	0.49583	-1.0121	6.00977e-11	1.43595e-09
trans-Ferulic acid	1.4151	1.04754e+09	1.78285e+07	1.53149e+09	3.73578e+07	0.684	-0.54792	6.27544e-11	1.48298e-09
Diaminopimelic acid	1.41482	6.85974e+07	2.53981e+06	2.29908e+07	3.04598e+06	2.9837	1.5771	7.38892e-11	1.70499e-09
L-Lysine	1.4143	3.99144e+08	1.91419e+07	1.766e+08	5.47192e+06	2.2602	1.1764	9.77752e-11	2.18594e-09
N6-Acetyl-L-lysine	1.41415	2.41537e+08	1.03129e+07	1.08509e+08	6.13097e+06	2.226	1.1544	1.05943e-10	2.32513e-09
D-Allulose 6-phosphate	1.41363	1.42021e+08	5.80683e+06	5.38714e+07	5.73966e+06	2.6363	1.3985	1.37818e-10	2.92925e-09
3,4-Dihydroxybenzaldehyde	1.41284	3.5863e+07	1.5726e+07	2.16622e+08	7.44136e+06	0.16556	-2.5946	2.01269e-10	3.96503e-09
4-Guanidinobutanoic acid	1.41275	5.17199e+07	9.11906e+06	1.90944e+08	9.89026e+06	0.27086	-1.8844	2.09199e-10	4.10624e-09
Oxoglutaric acid	1.41273	4.71027e+08	1.55445e+07	8.61184e+08	3.43842e+07	0.54695	-0.87051	2.11136e-10	4.13673e-09
3-Methoxyanthranilate	1.4123	1.81988e+08	2.32437e+06	2.73256e+08	8.69712e+06	0.666	-0.58641	2.56267e-10	4.86185e-09
Thymine	1.41206	3.49217e+08	2.73107e+07	6.60003e+08	1.46117e+07	0.52911	-0.91835	2.83776e-10	5.29061e-09
L-4-Hydroxyphenylglycine	1.41126	1.27767e+08	8.87615e+06	2.1661e+08	2.26163e+06	0.58985	-0.76159	3.96254e-10	7.03466e-09
2-Hydroxybutyric acid	1.40852	4.90494e+07	3.0637e+06	8.62258e+07	2.93036e+06	0.56885	-0.81388	1.06688e-09	1.60345e-08
Kynurenic acid	1.40845	8.91678e+07	2.41754e+06	1.21995e+07	8.4595e+06	7.3091	2.8697	1.09208e-09	1.63448e-08
D-erythro-3-Methylmalate	1.40829	2.41335e+07	1.26918e+07	1.45461e+08	5.77417e+06	0.16591	-2.5915	1.15114e-09	1.6957e-08
Quinate	1.40807	2.12676e+08	1.33514e+07	7.58934e+07	8.50906e+06	2.8023	1.4866	1.23463e-09	1.79546e-08
Adenosine	1.40804	2.20167e+09	1.011e+08	1.23872e+09	4.71661e+07	1.7774	0.82975	1.24566e-09	1.80663e-08
Cis-zeatin	1.40774	1.923e+07	1.56257e+06	4.10647e+07	2.02058e+06	0.46828	-1.0945	1.3698e-09	1.9551e-08
Guanosine	1.40421	3.43826e+08	9.83394e+06	2.5066e+08	6.99324e+06	1.3717	0.45595	3.70571e-09	4.60055e-08
2-Dehydropantoate	1.40358	1.33575e+08	6.19113e+06	2.25619e+08	1.04151e+07	0.59204	-0.75623	4.33939e-09	5.28973e-08
Sinapic acid	1.40276	1.28843e+08	1.62053e+06	1.48273e+08	2.04674e+06	0.86896	-0.20264	5.29669e-09	6.28602e-08
N-Acetylornithine	1.40266	8.85912e+08	2.15826e+07	6.55167e+08	2.23607e+07	1.3522	0.4353	5.42222e-09	6.40533e-08
3-Methylindole	1.40044	4.81776e+07	3.04184e+06	7.93126e+07	3.19856e+06	0.60744	-0.71919	8.92483e-09	1.00181e-07
Ascorbate	1.39998	1.33051e+08	4.29204e+06	2.57704e+08	1.73253e+07	0.51629	-0.95374	9.83008e-09	1.08998e-07
Perillic acid	1.39752	1.36846e+08	4.9991e+06	8.59449e+07	5.81437e+06	1.5923	0.67107	1.60682e-08	1.66441e-07
N-Acetyldemethylphosphinothricin	1.39597	1.59931e+06	277850	1.87483e+07	2.64655e+06	0.085304	-3.5512	2.139e-08	2.1303e-07
Phosphorylcholine	1.39548	6.3539e+09	1.47242e+08	4.95465e+09	1.62199e+08	1.2824	0.35886	2.33014e-08	2.29311e-07
N-Methyltyramine	1.39333	2.14416e+08	7.39051e+06	1.53567e+08	6.58076e+06	1.3962	0.48154	3.36049e-08	3.14619e-07
Phthalic acid	1.39209	1.39288e+08	5.04194e+06	2.09435e+08	1.04972e+07	0.66506	-0.58843	4.0957e-08	3.74662e-07
(R)-3-Hydroxybutyric acid	1.39112	1.50353e+09	6.76682e+07	1.06057e+09	3.16361e+07	1.4177	0.50352	4.75944e-08	4.24919e-07
Ribitol	1.39057	3.46995e+07	3.19758e+06	7.235e+07	5.54908e+06	0.47961	-1.0601	5.17214e-08	4.57219e-07
Adenine	1.39008	1.94625e+07	2.09952e+06	5.59198e+07	5.88507e+06	0.34804	-1.5227	5.55901e-08	4.86114e-07
6-Ketoprostaglandin E1	1.38873	3.71463e+07	2.96195e+06	1.88829e+07	1.19708e+06	1.9672	0.97614	6.75775e-08	5.7749e-07
beta-Alanyl-L-arginine	1.38752	2.03359e+06	234836	8.90597e+06	1.20091e+06	0.22834	-2.1307	8.00449e-08	6.69173e-07
2-Hydroxy-3-oxoadipate	1.38649	1.4914e+08	2.55614e+07	7.62312e+06	523916	19.564	4.2901	9.19465e-08	7.54045e-07
4-Hydroxystyrene	1.38343	3.92641e+07	1.22168e+06	3.13788e+07	843347	1.2513	0.32342	1.36037e-07	1.0615e-06
Caffeate	1.37568	1.26206e+07	1.76252e+06	2.82205e+07	2.69532e+06	0.44721	-1.161	3.24808e-07	2.27873e-06
Phenol	1.37454	1.39171e+09	1.96571e+08	2.3454e+09	3.3063e+07	0.59338	-0.75298	3.64812e-07	2.5168e-06
3-O-Acetylpapaveroxine	1.37283	1.59436e+06	3.68373e+06	6.73852e+07	1.35076e+07	0.02366	-5.4014	4.31871e-07	2.93433e-06
Rutin	1.36929	5.93755e+08	1.04869e+08	1.06353e+08	2.35778e+07	5.5829	2.481	6.02289e-07	3.92874e-06
L-Asparagine	1.36416	5.3094e+10	1.98326e+09	6.20517e+10	6.01276e+08	0.85564	-0.22492	9.39602e-07	5.80238e-06
Pantothenic acid	1.36393	2.16248e+09	5.08308e+07	2.49137e+09	5.68319e+07	0.86799	-0.20426	9.57589e-07	5.89319e-06
Acetoacetic acid	1.36054	3.61497e+09	4.3652e+07	4.07594e+09	1.01027e+08	0.88691	-0.17315	1.25591e-06	7.49663e-06
Dopaxanthin quinone	1.35979	9.69009e+06	1.03996e+06	2.00677e+07	2.26609e+06	0.48287	-1.0503	1.33105e-06	7.89008e-06
L-Aspartic acid	1.35893	2.31372e+09	8.2947e+07	2.77098e+09	7.32419e+07	0.83498	-0.26018	1.42222e-06	8.35193e-06
Carnosine	1.35861	3.05548e+07	2.60599e+06	1.57993e+07	2.45483e+06	1.9339	0.95154	1.45678e-06	8.51318e-06
Malvidin 3-glucoside	1.3581	3.14012e+07	6.69902e+06	3.72668e+06	767556	8.426	3.0749	1.51381e-06	8.80347e-06
Porphobilinogen	1.35478	1.93741e+08	3.14439e+06	1.66426e+08	6.06832e+06	1.1641	0.21925	1.93053e-06	1.08634e-05
Phytosphingosine	1.35375	9.15461e+08	2.89566e+07	1.08716e+09	3.21979e+07	0.84207	-0.248	2.0757e-06	1.16076e-05
5,10-Methenyltetrahydrofolic acid	1.35053	1.94373e+07	1.96436e+06	1.0787e+07	1.06676e+06	1.8019	0.84954	2.58957e-06	1.41363e-05
N-Succinyl-2-amino-6-ketopimelate	1.34872	7.01541e+07	2.61051e+06	5.01955e+07	4.52774e+06	1.3976	0.48297	2.92092e-06	1.57774e-05
5-Methylbarbiturate	1.34553	2.676e+07	2.14481e+06	4.65121e+07	4.83643e+06	0.57533	-0.79753	3.58369e-06	1.89582e-05
L-Threonine	1.3433	1.86287e+09	5.76445e+07	1.61997e+09	3.22806e+07	1.1499	0.20157	4.11372e-06	2.13771e-05
Butyric acid	1.34261	5.76561e+07	7.39585e+06	8.70137e+07	3.10705e+06	0.66261	-0.59377	4.28877e-06	2.21978e-05
D-Xylitol	1.34204	8.73752e+07	3.88266e+06	1.14235e+08	6.26164e+06	0.76487	-0.38671	4.43875e-06	2.28752e-05
Scopoletin	1.33633	9.67342e+08	3.5457e+07	8.38694e+08	9.15511e+06	1.1534	0.20588	6.18247e-06	3.05607e-05
Peonidin-3-glucoside	1.33285	8.83628e+07	3.34454e+07	3.22875e+08	5.94401e+07	0.27368	-1.8695	7.48244e-06	3.63202e-05
Scolymoside	1.33127	3.19996e+08	8.42787e+07	9.87709e+08	1.77015e+08	0.32398	-1.626	8.14229e-06	3.91178e-05
Isochavicol	1.33107	9.28989e+08	2.62414e+07	8.2516e+08	1.55903e+07	1.1258	0.17099	8.23004e-06	3.95218e-05
Hypoxanthine	1.33077	3.42754e+06	1.58305e+06	9.09482e+06	528687	0.37687	-1.4079	8.35977e-06	4.00377e-05
N-Acetylaspartylglutamic acid	1.32722	7.80454e+07	2.33688e+07	321437	126638	242.8	7.9236	1.00374e-05	4.69255e-05
S-Adenosylmethionine	1.3238	5.41427e+07	1.582e+06	4.16908e+07	3.47388e+06	1.2987	0.37704	1.18984e-05	5.43752e-05
Sinapoyl aldehyde	1.32152	5.97399e+06	3.68858e+06	1.82797e+07	994271	0.32681	-1.6135	1.32865e-05	5.9831e-05
L-Leucine	1.31645	5.80466e+09	2.12691e+08	6.73879e+09	2.08685e+08	0.86138	-0.21528	1.68227e-05	7.37814e-05
N6-Acetyl-LL-2,6-diaminoheptanedioate	1.31474	1.41204e+07	2.41246e+06	4.95169e+07	1.11335e+07	0.28516	-1.8101	1.81715e-05	7.89261e-05
2-Keto-6-acetamidocaproate	1.31025	3.91305e+08	2.79941e+07	3.04136e+08	6.32643e+06	1.2866	0.36358	2.21112e-05	9.41779e-05
L-Arogenate	1.29976	1.47851e+06	193376	3.6916e+06	741453	0.40051	-1.3201	3.39703e-05	0.000137206
2-Ketobutyric acid	1.29335	1.23192e+08	1.95985e+07	1.84606e+08	9.74924e+06	0.66732	-0.58354	4.33803e-05	0.000170983
N-Acetyl-L-2-amino-6-oxopimelate	1.29072	1.48714e+07	5.04218e+06	3.03923e+07	2.42806e+06	0.48931	-1.0312	4.77918e-05	0.000186191
d-Limonene	1.29052	1.99982e+07	1.46212e+06	4.27972e+07	8.09649e+06	0.46728	-1.0976	4.81275e-05	0.000187363
Trigonelline	1.28585	1.14622e+07	1.07675e+07	4.10163e+07	1.56533e+06	0.27945	-1.8393	5.68604e-05	0.000217665
L-Arabitol	1.28328	1.51248e+08	6.84883e+06	1.09946e+08	1.37602e+07	1.3757	0.46012	6.21763e-05	0.00023534
L-Fucose	1.28234	2.3447e+07	2.04165e+07	8.01354e+07	5.63124e+06	0.29259	-1.773	6.4206e-05	0.000242426
trans-Zeatin riboside	1.27782	1.5455e+06	393857	1.41705e+07	4.78824e+06	0.10906	-3.1967	7.47315e-05	0.000277788
1-O-Sinapoyl-beta-D-glucose	1.27271	1.16557e+07	2.61256e+06	3.46548e+06	1.81414e+06	3.3634	1.7499	8.82274e-05	0.000322394
9-OxoODE	1.26224	1.33763e+08	7.76655e+06	1.01563e+08	1.0441e+07	1.317	0.39731	0.000121781	0.000427324
Perillyl alcohol	1.26076	2.29751e+07	2.35358e+07	1.39333e+08	4.10057e+07	0.16489	-2.6004	0.000127226	0.000444005
2-Aminoacrylic acid	1.26062	6.64032e+08	3.17728e+07	7.70505e+08	2.93986e+07	0.86181	-0.21455	0.000127788	0.000445646
Glutarate semialdehyde	1.25531	5.02473e+08	4.96928e+07	7.7033e+08	9.92696e+07	0.65228	-0.61643	0.000148986	0.000512438
Tyrosol	1.24991	2.30072e+08	2.55855e+07	1.68044e+08	5.65514e+06	1.3691	0.45325	0.000173322	0.000583368
Cyanidin 3-glucoside	1.24737	3.62818e+06	1.05701e+06	2.03757e+07	7.05866e+06	0.17806	-2.4895	0.000185771	0.000619007
Palmitic acid	1.24159	4.50045e+08	1.05692e+08	1.9562e+08	3.25308e+07	2.3006	1.202	0.00021673	0.000709657
4-Hydroxyphenylacetaldehyde	1.23675	4.50702e+06	252705	1.83578e+07	6.11274e+06	0.24551	-2.0261	0.000245631	0.00079487
Deoxyuridine	1.22248	3.43067e+08	6.95124e+06	3.09561e+08	1.38445e+07	1.1082	0.14826	0.000348653	0.00108273
p-Aminobenzoic acid	1.22068	2.28835e+10	7.90922e+08	2.05822e+10	7.20666e+08	1.1118	0.15291	0.000363758	0.00112446
D-Lyxose	1.21504	1.77623e+07	1.39887e+07	5.39809e+07	9.89235e+06	0.32905	-1.6036	0.000414199	0.00125978
N-Acetyl-L-glutamate 5-semialdehyde	1.2079	1.33438e+08	8.04597e+06	6.64697e+07	3.13476e+07	2.0075	1.0054	0.000485839	0.00145428
(S)-Norcoclaurine	1.19597	609906	268235	1.03108e+07	4.84547e+06	0.059152	-4.0794	0.000626338	0.00181485
9(S)-HPODE	1.18579	7.64621e+08	4.78265e+07	6.4489e+08	3.88642e+07	1.1857	0.24569	0.000769702	0.00216731
(+)-a-Pinene	1.17731	5.8694e+08	7.81149e+07	4.366e+08	1.29816e+07	1.3443	0.4269	0.000907342	0.00250065
Phenylacetic acid	1.16759	2.39646e+09	9.20508e+07	2.59715e+09	5.73743e+07	0.92272	-0.11603	0.00108756	0.00293649
Leukotriene E4	1.15805	8.63085e+06	769097	1.14478e+07	1.35773e+06	0.75393	-0.40749	0.00129026	0.00340032
4-Hydroxycinnamic acid	1.14753	8.94546e+08	1.96868e+07	8.24087e+08	3.49099e+07	1.0855	0.11836	0.00154605	0.00399336
Ketoleucine	1.14561	9.85148e+07	3.51982e+07	1.89913e+08	3.85974e+07	0.51874	-0.94693	0.00159658	0.00410518
Isoquercitrin	1.14487	4.69352e+07	1.44636e+07	2.12368e+07	2.70638e+06	2.2101	1.1441	0.00161663	0.00415096
Pyridoxine	1.14189	1.77845e+07	8.69904e+06	3.49015e+07	4.66979e+06	0.50956	-0.97267	0.00169847	0.00432789
Betaine	1.13923	2.14574e+09	8.48474e+07	4.0798e+09	1.11963e+09	0.52594	-0.92702	0.00177395	0.00449683
Perillyl aldehyde	1.13296	4.05103e+07	2.70376e+06	5.91587e+07	1.06548e+07	0.68477	-0.5463	0.00196276	0.0049245
Ureidosuccinic acid	1.12272	1.48881e+07	4.33322e+06	7.61318e+06	729090	1.9556	0.96759	0.00230352	0.00567376
UMP	1.12032	5.07027e+06	2.41032e+06	9.30885e+06	904997	0.54467	-0.87654	0.00238954	0.00587221
m-Coumaric acid	1.11686	4.21398e+07	4.31588e+06	3.18285e+07	4.60888e+06	1.324	0.40486	0.00251779	0.00613702
N-Acetyl-O-demethylpuromycin-5-phosphate	1.11205	5.42728e+07	2.98121e+07	6.12264e+06	443287	8.8643	3.148	0.0027048	0.0065484
(+)-7-Isojasmonic acid	1.10885	5.23037e+07	6.93516e+06	3.89971e+07	4.56094e+06	1.3412	0.42354	0.00283501	0.0068192
Hydrogen phosphate	1.10721	5.65392e+08	2.49198e+08	1.65783e+08	2.24266e+07	3.4104	1.77	0.00290319	0.00697386
Cellobiose	1.10631	5.77092e+09	5.07855e+08	6.97306e+09	5.57665e+08	0.8276	-0.27299	0.0029417	0.00706007
3D-3,5/4-Trihydroxycyclohexane-1,2-dione	1.10536	3.25437e+08	9.61372e+06	3.0833e+08	4.82506e+06	1.0555	0.077904	0.00298216	0.00713811
Mannitol	1.10261	1.87715e+07	2.2566e+06	1.09429e+07	4.40944e+06	1.7154	0.77855	0.00310233	0.0073929
N-Formyl-L-methionine	1.09803	1.69802e+08	6.4756e+07	5.71406e+07	3.15288e+07	2.9716	1.5713	0.00331049	0.00781963
L-Isoleucine	1.09547	5.39768e+09	1.67726e+08	5.74737e+09	1.4974e+08	0.93916	-0.090563	0.00343131	0.00806453
N-a-Acetylcitrulline	1.07964	2.67789e+06	569816	6.61803e+06	2.56093e+06	0.40464	-1.3053	0.00425541	0.00975458
2-Phenylacetamide	1.07825	9.88298e+08	2.51011e+07	9.11776e+08	4.45178e+07	1.0839	0.11627	0.00433423	0.00990366
Oxoadipic acid	1.06929	1.6669e+08	6.42633e+07	5.3126e+07	4.30087e+07	3.1376	1.6497	0.00486917	0.0110103
Nicotinate D-ribonucleoside	1.06929	8.67601e+07	8.38651e+06	1.12986e+08	1.57663e+07	0.76788	-0.38104	0.00486961	0.0110103
D-Phenylalanine	1.06674	1.71693e+07	3.40314e+06	1.1555e+07	1.78713e+06	1.4859	0.57132	0.0050306	0.0113203
Tetrahydrodipicolinate	1.05025	5.99612e+06	3.28274e+06	1.07274e+07	687949	0.55896	-0.83919	0.00617156	0.0135219
N-Acetylglutamic acid	1.0491	1.26877e+07	5.84758e+06	2.23761e+07	3.63408e+06	0.56702	-0.81853	0.00625814	0.0136846
Urocanic acid	1.04881	1.24058e+07	3.80018e+06	3.25752e+07	1.38291e+07	0.38083	-1.3928	0.00628018	0.0137244
Choline	1.0408	6.08053e+08	3.66798e+08	1.63263e+09	6.43539e+08	0.37244	-1.4249	0.00690751	0.01489
D-4-Hydroxy-2-oxoglutarate	1.0395	4.13014e+07	2.4546e+07	1.30499e+08	5.98201e+07	0.31649	-1.6598	0.007014	0.0150774
Niacinamide	1.03486	1.347e+07	1.29259e+06	1.91138e+07	3.92303e+06	0.70472	-0.50487	0.00740315	0.0158161
beta-Sitosterol	1.02664	1.28083e+08	4.66372e+07	5.25996e+07	3.13179e+07	2.4351	1.284	0.00813173	0.0171684
(S)-N-Methylcoclaurine	1.02065	1.28028e+07	3.79746e+06	7.2341e+06	1.7822e+06	1.7698	0.82358	0.00869518	0.0181658
L-Glutamine	1.73056	7.87279e+09	1.6486e+08	1.27515e+09	5.35193e+07	6.174	2.6262	4.93063e-16	1.55364e-12
Uridine	1.72606	9.13014e+08	2.97902e+07	3.74918e+08	1.48643e+07	2.4352	1.2841	2.52681e-12	4.68352e-10
L-Histidine	1.71668	2.57995e+08	1.61364e+07	4.25056e+08	5.57559e+06	0.60697	-0.72031	3.63267e-10	2.28931e-08
Succinic acid	1.71593	3.75007e+08	1.62725e+07	7.52655e+08	3.60745e+07	0.49825	-1.0051	4.65106e-10	2.61705e-08
Xanthine	1.7111	5.37757e+07	3.96436e+06	1.99688e+07	885740	2.693	1.4292	1.78019e-09	7.19151e-08
trans-beta-D-Glucosyl-2-hydroxycinnamate	1.67748	2.19579e+07	1.51865e+06	1.21111e+07	1.22678e+06	1.813	0.85841	2.22017e-07	4.39984e-06
Galactaric acid	1.66969	1.22856e+08	5.08786e+06	9.01294e+07	4.75626e+06	1.3631	0.4469	4.31965e-07	7.89699e-06
2-Amino-3,7-dideoxy-D-threo-hept-6-ulosonic acid	1.66921	6.94441e+07	6.47723e+06	3.45677e+07	3.6853e+06	2.0089	1.0064	4.48592e-07	8.12364e-06
4-O-Desmethyl-3-O-acetylpapaveroxine	1.65309	7.44245e+06	988969	2.16256e+06	804675	3.4415	1.783	1.39442e-06	2.2191e-05
N-Acetyl-L-phenylalanine	1.59687	2.01767e+08	1.21992e+07	2.71584e+08	1.91146e+07	0.74293	-0.42871	1.96626e-05	0.00021218
Glyceric acid	1.59603	3.17861e+08	1.60537e+07	2.58133e+08	1.10098e+07	1.2314	0.30028	2.02615e-05	0.00021642
Methyl beta-D-galactoside	1.59009	3.88477e+07	1.70401e+07	2.76619e+08	7.75506e+07	0.14044	-2.832	2.49648e-05	0.000256375
Creatinine	1.53518	3.13485e+06	357917	4.33358e+06	326460	0.72339	-0.46716	0.000121788	0.00101254
gamma-Aminobutyric acid	1.52629	6.57828e+07	5.05712e+06	2.25962e+07	1.71949e+07	2.9112	1.5416	0.000150618	0.00122005
FMNH2	1.52116	7.55291e+07	9.71695e+06	4.94524e+07	5.12341e+06	1.5273	0.61099	0.000169517	0.00135228
Malonate	1.48722	1.81854e+07	2.45752e+06	1.17462e+07	1.67534e+06	1.5482	0.63059	0.000346008	0.00245556
L-Tyrosine	1.47795	3.93111e+07	1.77244e+06	3.28804e+07	2.47073e+06	1.1956	0.25771	0.000412892	0.00283447
D-Fructose	1.45684	4.89303e+08	1.10508e+08	1.44585e+09	4.62995e+08	0.33842	-1.5631	0.000602712	0.00386791
3-Methylxanthine	1.43462	9.38885e+07	4.17487e+07	1.25602e+07	8.36018e+06	7.4751	2.9021	0.000869068	0.00532769
13S-hydroxyoctadecadienoic acid	1.38058	6.30158e+06	1.76201e+06	1.14297e+07	2.43673e+06	0.55133	-0.859	0.00189594	0.0100236
S-Ribosyl-L-homocysteine	1.37001	7.7127e+06	394457	4.98981e+06	1.58183e+06	1.5457	0.62825	0.00217513	0.0111808
L-Serine	1.35206	1.67472e+09	1.03121e+08	1.47936e+09	6.34477e+07	1.1321	0.17895	0.00271984	0.0133701
6-Hydroxynicotinic acid	1.33742	7.64878e+06	3.48541e+06	6.41307e+07	3.58092e+07	0.11927	-3.0677	0.00323639	0.0151754
Uridine diphosphate glucose	1.33651	1.5243e+07	2.15624e+06	8.47295e+06	3.74309e+06	1.799	0.84721	0.0032708	0.0152912
Oxidized glutathione	1.3106	3.61197e+06	2.23603e+06	8.73487e+06	2.59619e+06	0.41351	-1.274	0.00437221	0.0191611
Dehydroascorbate	1.27602	1.74137e+09	2.52678e+08	9.30549e+08	5.17749e+08	1.8713	0.90406	0.00625369	0.0253282
Raffinose	1.26243	3.09258e+07	1.49643e+07	8.92332e+06	5.66249e+06	3.4657	1.7932	0.00713973	0.0280983
N-Acetyl-L-aspartic acid	1.25314	1.90366e+07	1.18236e+07	2.73828e+06	2.26454e+06	6.952	2.7974	0.00779667	0.0302926
Guanidoacetic acid	1.11678	8.75323e+06	2.67602e+06	4.60205e+06	2.71209e+06	1.902	0.92754	0.0235413	0.0705916
D-Glucuronic Acid	1.08482	1.99186e+08	9.81436e+07	9.09471e+07	3.53236e+07	2.1901	1.131	0.0292713	0.0824454
4-Hydroxyproline	1.06619	2.12813e+06	174266	7.6613e+06	5.48195e+06	0.27778	-1.848	0.0330408	0.0902181
D-Xylose	1.0379	7.81278e+07	5.07699e+07	2.89827e+07	2.58858e+06	2.6957	1.4306	0.0394102	0.102039
Maleamate	1.02036	2.70447e+07	2.25947e+07	5.7678e+06	288006	4.6889	2.2292	0.0437722	0.110784

## Sheet: Table S2.6
Additional file 2: Table S2.6 Differential metabolites in the CF3 vs CFM comparison (OPLS-DA VIP > 1 and P < 0.05)
Metabolite	VIP	mean_CF3	sd_CF3	mean_CFM	sd_CFM	Fold Change_CF3/CFM	log2(FC_CF3/CFM)	p.value	FDR
N-Methylserotonin	1.31568	4.09412e+07	537691	538330	76369.8	76.052	6.2489	6.0859e-19	5.96197e-16
4-Hydroxycinnamic acid	1.31562	8.94546e+08	1.96868e+07	4.91534e+09	5.77597e+07	0.18199	-2.4581	2.04815e-18	9.21122e-16
Isochavicol	1.31561	9.28989e+08	2.62414e+07	4.30062e+10	6.4806e+08	0.021601	-5.5327	2.39222e-18	9.21122e-16
2-Phenylacetamide	1.31557	9.88298e+08	2.51011e+07	5.65294e+09	7.32382e+07	0.17483	-2.516	5.0095e-18	1.53988e-15
trans-Ferulic acid	1.31551	1.04754e+09	1.78285e+07	5.44281e+07	2.55488e+06	19.246	4.2665	1.21492e-17	3.04465e-15
Sinapic acid	1.31546	1.28843e+08	1.62053e+06	2.46785e+07	1.23213e+06	5.2209	2.3843	2.56516e-17	5.21551e-15
(S)-Abscisic acid	1.31535	2.5964e+08	4.59871e+06	4.57489e+06	3.1617e+06	56.753	5.8266	7.92763e-17	1.1865e-14
Phenylethylamine	1.3153	2.24272e+08	8.18366e+06	4.06247e+09	8.76859e+07	0.055206	-4.179	1.27486e-16	1.57906e-14
trans-Cinnamate	1.31526	4.62238e+08	1.04721e+07	1.6088e+07	1.16091e+06	28.732	4.8446	1.7004e-16	1.9493e-14
Hesperetin 7-neohesperidoside	1.31521	2.4325e+09	5.92962e+07	1.64572e+07	1.91418e+06	147.81	7.2076	2.51089e-16	2.57689e-14
D-Phenylalanine	1.31521	1.71693e+07	3.40314e+06	7.26032e+08	1.71263e+07	0.023648	-5.4021	2.59085e-16	2.63386e-14
3-Methylindole	1.31516	4.81776e+07	3.04184e+06	3.96243e+08	8.33557e+06	0.12159	-3.04	3.65095e-16	3.45111e-14
Sinapyl alcohol	1.31513	9.54763e+08	2.47195e+07	6.72229e+06	1.89494e+06	142.03	7.15	4.70902e-16	4.09229e-14
D-Phenyllactic acid	1.31498	8.17491e+07	3.19258e+06	4.81171e+08	1.09754e+07	0.1699	-2.5573	1.15844e-15	8.26715e-14
Pipecolic acid	1.3148	7.26631e+09	9.85617e+07	3.63932e+09	5.68372e+07	1.9966	0.99756	2.89803e-15	1.66113e-13
Allantoic acid	1.31479	3.4534e+07	1.72742e+07	2.73928e+09	8.35013e+07	0.012607	-6.3096	3.04591e-15	1.73665e-13
Fructose 1,6-bisphosphate	1.31478	8.57954e+07	1.67655e+06	5.07241e+06	1.9309e+06	16.914	4.0802	3.19645e-15	1.78471e-13
3D-3,5/4-Trihydroxycyclohexane-1,2-dione	1.3147	3.25437e+08	9.61372e+06	4.62021e+06	4.19164e+06	70.438	6.1383	4.37589e-15	2.20349e-13
Ascorbate	1.31467	1.33051e+08	4.29204e+06	2.23555e+06	681222	59.516	5.8952	5.13772e-15	2.49388e-13
4-Guanidinobutanoic acid	1.3146	5.17199e+07	9.11906e+06	3.61761e+08	5.39946e+06	0.14297	-2.8062	6.82968e-15	3.0538e-13
Phytosphingosine	1.31455	9.15461e+08	2.89566e+07	6.37726e+07	6.1853e+06	14.355	3.8435	8.08888e-15	3.52898e-13
Coumarin	1.31451	4.61351e+08	1.50781e+07	2.88504e+07	2.51937e+06	15.991	3.9992	9.54102e-15	4.00055e-13
L-Alanine	1.3144	1.87144e+09	6.075e+07	2.0972e+08	5.37483e+06	8.9235	3.1576	1.389e-14	5.38412e-13
Scopoletin	1.31439	9.67342e+08	3.5457e+07	4.9333e+06	409935	196.08	7.6153	1.444e-14	5.51791e-13
Hesperetin	1.31437	8.06887e+08	2.95071e+07	1.12179e+07	956405	71.928	6.1685	1.54882e-14	5.69629e-13
N-Succinyl-2-amino-6-ketopimelate	1.31436	7.01541e+07	2.61051e+06	71351.9	32848.1	983.21	9.9414	1.61149e-14	5.82731e-13
L-Asparagine	1.31431	5.3094e+10	1.98326e+09	6.70898e+08	1.46153e+07	79.139	6.3063	1.88058e-14	6.53715e-13
Phthalic acid	1.31429	1.39288e+08	5.04194e+06	6.5968e+06	289061	21.114	4.4002	1.9963e-14	6.87288e-13
L-Threonine	1.31427	1.86287e+09	5.76445e+07	5.77536e+09	1.38451e+08	0.32256	-1.6324	2.14313e-14	7.17217e-13
5-Hydroxyindoleacetic acid	1.31426	1.40327e+07	510573	1.35841e+08	4.64633e+06	0.1033	-3.2751	2.16697e-14	7.22948e-13
Phenylacetic acid	1.31418	2.39646e+09	9.20508e+07	1.98613e+07	1.69204e+07	120.66	6.9148	2.80598e-14	8.98381e-13
N-Methyltyramine	1.31418	2.14416e+08	7.39051e+06	2.3779e+07	1.32567e+06	9.0171	3.1727	2.80952e-14	8.98381e-13
L-Valine	1.31407	1.83485e+09	1.65523e+08	6.55549e+09	9.6545e+07	0.27989	-1.837	3.79585e-14	1.12706e-12
L-Methionine	1.31404	8.04677e+08	3.47925e+07	2.73493e+09	7.10282e+07	0.29422	-1.765	4.16825e-14	1.20099e-12
2-Hydroxybutyric acid	1.31386	4.90494e+07	3.0637e+06	1.77536e+08	4.57854e+06	0.27628	-1.8558	6.55251e-14	1.73488e-12
L-Tryptophan	1.31382	1.94875e+09	5.16505e+07	1.77592e+10	6.83927e+08	0.10973	-3.1879	7.36427e-14	1.90763e-12
L-Arogenate	1.31379	1.47851e+06	193376	1.78278e+08	7.72126e+06	0.0082933	-6.9138	7.89709e-14	2.00233e-12
2-Dehydropantoate	1.31378	1.33575e+08	6.19113e+06	1.04404e+09	3.93315e+07	0.12794	-2.9665	7.97828e-14	2.01817e-12
Guanosine	1.31371	3.43826e+08	9.83394e+06	1.08572e+08	3.56191e+06	3.1668	1.663	9.40585e-14	2.25239e-12
L-Arabitol	1.31352	1.51248e+08	6.84883e+06	3.6073e+06	261546	41.928	5.3898	1.44705e-13	3.1694e-12
Uracil	1.31345	9.13073e+08	3.70738e+07	1.20486e+08	4.37241e+06	7.5783	2.9219	1.67181e-13	3.57449e-12
(R) 2,3-Dihydroxy-3-methylvalerate	1.31342	1.28623e+09	4.76828e+07	2.70646e+08	6.70086e+06	4.7525	2.2487	1.78572e-13	3.78053e-12
Diaminopimelic acid	1.31332	6.85974e+07	2.53981e+06	8.91892e+06	1.37277e+06	7.6912	2.9432	2.18257e-13	4.35544e-12
L-Proline	1.31314	1.29203e+10	4.33112e+08	3.80925e+09	1.4279e+08	3.3918	1.7621	3.06493e-13	5.65542e-12
L-Glutamic acid	1.31312	3.86718e+09	1.64844e+08	8.21958e+09	1.43414e+08	0.47048	-1.0878	3.15628e-13	5.79422e-12
S-Adenosylmethionine	1.31296	5.41427e+07	1.582e+06	1.445e+07	1.30473e+06	3.7469	1.9057	4.20011e-13	7.39549e-12
L-Arginine	1.31295	3.79093e+08	1.0384e+07	6.26794e+09	3.04612e+08	0.060481	-4.0474	4.2773e-13	7.50687e-12
N-Acetyldemethylphosphinothricin	1.31294	1.59931e+06	277850	1.16683e+08	5.95582e+06	0.013706	-6.189	4.31957e-13	7.55036e-12
Ubiquinone-1	1.31285	848051	789630	5.43131e+07	2.69984e+06	0.015614	-6.001	5.03602e-13	8.4794e-12
Pantothenic acid	1.3128	2.16248e+09	5.08308e+07	5.20116e+09	1.52887e+08	0.41577	-1.2661	5.43959e-13	8.99606e-12
Traumatic Acid	1.3128	5.9775e+06	922441	6.97052e+07	3.25325e+06	0.085754	-3.5437	5.4807e-13	9.03058e-12
L-Aspartic acid	1.31264	2.31372e+09	8.2947e+07	7.01579e+08	2.83741e+07	3.2979	1.7215	6.99575e-13	1.11025e-11
Xanthoxin	1.31256	2.57518e+06	1.53439e+06	4.97812e+07	2.10101e+06	0.05173	-4.2729	7.99497e-13	1.23607e-11
3-O-Methylquercetin	1.31247	4.21889e+07	2.1951e+06	1.31322e+06	629363	32.126	5.0057	9.15058e-13	1.38492e-11
Adenosine	1.31246	2.20167e+09	1.011e+08	3.88356e+08	8.01037e+06	5.6692	2.5031	9.25494e-13	1.39484e-11
D-Lyxose	1.31233	1.77623e+07	1.39887e+07	4.475e+08	2.00847e+07	0.039692	-4.655	1.10917e-12	1.6065e-11
Nicotinate D-ribonucleoside	1.31225	8.67601e+07	8.38651e+06	4.39575e+08	1.85111e+07	0.19737	-2.341	1.24056e-12	1.76829e-11
D-Xylitol	1.31224	8.73752e+07	3.88266e+06	1.84212e+07	877275	4.7432	2.2459	1.26805e-12	1.80057e-11
Gibberellin A4	1.31219	3.11059e+07	1.79958e+06	100493	45930.8	309.53	8.274	1.34255e-12	1.89363e-11
Kaempferide	1.31219	9.66192e+07	2.14375e+06	4.5709e+07	2.03871e+06	2.1138	1.0798	1.35413e-12	1.90497e-11
Hypoxanthine	1.31198	3.42754e+06	1.58305e+06	3.07005e+07	387886	0.11164	-3.163	1.78963e-12	2.41668e-11
Pyrimidodiazepine	1.31192	1.70878e+07	1.8499e+06	5.9316e+07	1.74146e+06	0.28808	-1.7955	1.91326e-12	2.56433e-11
3-Methoxyanthranilate	1.31166	1.81988e+08	2.32437e+06	9.75025e+07	4.70994e+06	1.8665	0.90033	2.64988e-12	3.37931e-11
2-Aminoacrylic acid	1.31162	6.64032e+08	3.17728e+07	1.3922e+08	8.0475e+06	4.7697	2.2539	2.77316e-12	3.49515e-11
L-Lysine	1.31148	3.99144e+08	1.91419e+07	1.00342e+09	3.32451e+07	0.39778	-1.3299	3.26363e-12	4.04739e-11
Linatine	1.31135	3.41158e+07	1.89793e+06	1.11648e+06	956186	30.557	4.9334	3.76318e-12	4.55641e-11
4-(beta-D-Glucosyloxy)benzoate	1.31133	3.71527e+07	2.15282e+06	3.50454e+06	280369	10.601	3.4062	3.83319e-12	4.6204e-11
UMP	1.31125	5.07027e+06	2.41032e+06	1.83326e+08	1.13563e+07	0.027657	-5.1762	4.20666e-12	5.02004e-11
(2R,5S)-2,5-Diaminohexanoate	1.31118	1.75242e+07	1.02768e+07	5.47552e+08	3.32177e+07	0.032005	-4.9656	4.52185e-12	5.32223e-11
Pyroglutamic acid	1.31102	2.38322e+09	9.38403e+07	8.07088e+08	4.75131e+07	2.9529	1.5621	5.35991e-12	6.12496e-11
12-OPDA	1.31093	2.27276e+07	1.66513e+06	2.39593e+08	1.45157e+07	0.094859	-3.3981	5.89137e-12	6.60619e-11
Homovanillic acid	1.31087	3.87906e+07	2.41117e+06	2.24995e+06	558248	17.241	4.1077	6.20977e-12	6.94155e-11
Perillic acid	1.31083	1.36846e+08	4.9991e+06	1.86977e+07	6.2933e+06	7.3189	2.8716	6.48371e-12	7.22527e-11
Chavicol	1.31048	9.44347e+07	6.34135e+06	4.31448e+06	154696	21.888	4.4521	9.09623e-12	9.61076e-11
1-Aminocyclopropanecarboxylic acid	1.30967	4.74513e+08	7.46676e+06	1.04993e+09	4.27838e+07	0.45194	-1.1458	1.81809e-11	1.75396e-10
L-Glutamic gamma-semialdehyde	1.30948	1.25691e+08	5.81935e+06	4.12493e+07	2.82784e+06	3.0471	1.6074	2.11078e-11	2.00403e-10
gamma-Glutamylalanine	1.30925	6.03225e+07	3.97656e+06	7.26449e+06	1.1525e+06	8.3037	3.0538	2.52906e-11	2.35144e-10
Perillyl aldehyde	1.30856	4.05103e+07	2.70376e+06	3.82126e+06	1.32035e+06	10.601	3.4062	4.13913e-11	3.60285e-10
2-Aminobenzoic acid	1.30842	1.58393e+08	6.9579e+06	1.94901e+07	9.16091e+06	8.1269	3.0227	4.56005e-11	3.90613e-10
Putrescine	1.3083	1.54195e+08	1.10664e+07	9.62733e+06	4.81636e+06	16.016	4.0015	4.93615e-11	4.17847e-10
Limonene-1,2-diol	1.30705	4.94101e+07	3.79936e+06	6.9049e+06	494787	7.1558	2.8391	1.05381e-10	8.28294e-10
(S)-Norlaudanine	1.30688	2.64558e+07	2.04967e+06	2.1423e+06	835318	12.349	3.6264	1.16162e-10	9.02498e-10
3-AMP	1.30683	919624	250578	1.76557e+08	1.60358e+07	0.0052086	-7.5849	1.19707e-10	9.26699e-10
Thiamine	1.30634	4.00103e+08	3.41903e+07	1.86942e+07	1.04854e+07	21.403	4.4197	1.55489e-10	1.16926e-09
Leukotriene E4	1.30614	8.63085e+06	769097	477158	73657.5	18.088	4.177	1.72532e-10	1.28576e-09
Quinate	1.30469	2.12676e+08	1.33514e+07	6.86132e+07	6.02039e+06	3.0996	1.6321	3.45157e-10	2.39499e-09
Porphobilinogen	1.30422	1.93741e+08	3.14439e+06	1.46941e+08	3.70271e+06	1.3185	0.39889	4.23409e-10	2.87321e-09
5,10-Methenyltetrahydrofolic acid	1.30395	1.94373e+07	1.96436e+06	688074	135399	28.249	4.8201	4.75051e-10	3.1895e-09
Niacinamide	1.30368	1.347e+07	1.29259e+06	6.00139e+07	4.77068e+06	0.22445	-2.1555	5.30002e-10	3.52115e-09
Vanillin	1.3036	3.09366e+07	2.16755e+06	7.75243e+06	1.1852e+06	3.9906	1.9966	5.48051e-10	3.62987e-09
Vanylglycol	1.30303	5.58526e+07	3.35917e+06	2.28726e+07	1.28163e+06	2.4419	1.288	6.85837e-10	4.45752e-09
Dopaxanthin quinone	1.30287	9.69009e+06	1.03996e+06	190001	67450.2	51	5.6724	7.29153e-10	4.70067e-09
Luteolin	1.30285	3.65293e+07	1.90771e+06	6.27066e+06	2.71973e+06	5.8254	2.5424	7.35138e-10	4.73512e-09
N6-Acetyl-L-lysine	1.3023	2.41537e+08	1.03129e+07	1.19434e+08	9.00359e+06	2.0224	1.016	9.03374e-10	5.72487e-09
m-Coumaric acid	1.30198	4.21398e+07	4.31588e+06	4.05719e+06	212630	10.386	3.3766	1.0157e-09	6.35978e-09
Pyridoxine	1.30195	1.77845e+07	8.69904e+06	1.01939e+08	3.96646e+06	0.17446	-2.519	1.02819e-09	6.43048e-09
Baeocystin	1.30173	2.98999e+07	3.30763e+06	952562	218578	31.389	4.9722	1.11134e-09	6.88663e-09
5-Methyltetrahydrofolic acid	1.29948	6.90425e+07	8.51216e+06	84959.3	31135.5	812.65	9.6665	2.31753e-09	1.34847e-08
Leucopelargonidin	1.29875	3.6405e+06	435790	180091	27800.5	20.215	4.3373	2.87421e-09	1.64223e-08
Adenine	1.29856	1.94625e+07	2.09952e+06	2.77613e+06	279572	7.0106	2.8095	3.04331e-09	1.73059e-08
2-Oxoarginine	1.29766	3.64943e+06	2.09206e+06	2.3409e+07	1.49873e+06	0.1559	-2.6813	3.91118e-09	2.17926e-08
N6-Acetyl-LL-2,6-diaminoheptanedioate	1.29715	1.41204e+07	2.41246e+06	8.42725e+07	8.9467e+06	0.16756	-2.5773	4.48658e-09	2.46043e-08
Glucose 6-phosphate	1.29701	2.90612e+08	1.0337e+07	1.7807e+08	1.07615e+07	1.632	0.70665	4.65566e-09	2.54569e-08
(+)-a-Pinene	1.29663	5.8694e+08	7.81149e+07	3.82144e+06	305260	153.59	7.2629	5.14608e-09	2.79366e-08
Kynurenic acid	1.29659	8.91678e+07	2.41754e+06	6.83685e+07	1.39042e+06	1.3042	0.38319	5.19222e-09	2.81729e-08
L-Homophenylalanine	1.29655	1.35138e+07	4.33103e+06	4.93163e+07	2.08182e+06	0.27402	-1.8676	5.24337e-09	2.84218e-08
Tyramine	1.29555	6.62622e+07	7.96524e+06	6.87955e+06	1.85991e+06	9.6318	3.2678	6.74587e-09	3.56166e-08
d-Limonene	1.29442	1.99982e+07	1.46212e+06	8.18909e+06	811981	2.4421	1.2881	8.83604e-09	4.57116e-08
Apiin	1.29383	7.8398e+07	1.12479e+07	62685.6	30928.4	1250.7	10.288	1.0098e-08	5.16697e-08
L-2,4-diaminobutyric acid	1.29373	8.45581e+07	2.96049e+07	3.63224e+08	2.70592e+07	0.2328	-2.1028	1.03333e-08	5.27985e-08
(R)-5,6-Dihydrothymine	1.29364	1.78304e+07	423443	1.42608e+09	2.03121e+08	0.012503	-6.3216	1.055e-08	5.37531e-08
(S)-2-Methylmalate	1.29274	2.50209e+07	3.64025e+06	1.05465e+08	1.12673e+07	0.23724	-2.0756	1.28405e-08	6.44777e-08
meso-2,6-Diaminoheptanedioate	1.2905	4.92896e+06	3.43659e+06	4.19267e+07	4.56078e+06	0.11756	-3.0885	2.0318e-08	9.89815e-08
Estragole	1.28983	7.62299e+07	8.88185e+06	5.93134e+06	6.48558e+06	12.852	3.6839	2.31369e-08	1.11704e-07
Citrulline	1.2896	2.80897e+08	2.23694e+07	1.30026e+08	7.86407e+06	2.1603	1.1112	2.41845e-08	1.16501e-07
Umbelliferone	1.28763	1.33176e+08	1.23883e+07	3.98721e+07	8.84274e+06	3.3401	1.7399	3.46143e-08	1.62208e-07
Methyloxaloacetate	1.28668	1.00066e+07	3.95901e+06	4.37616e+07	3.96237e+06	0.22866	-2.1287	4.07839e-08	1.88217e-07
Citric acid	1.28655	9.94873e+06	524839	3.20411e+07	3.63654e+06	0.3105	-1.6873	4.16722e-08	1.91988e-07
5,7-Dihydroxyflavone	1.28466	135928	106160	1.0282e+06	110588	0.1322	-2.9192	5.68928e-08	2.56196e-07
Rutin	1.28291	5.93755e+08	1.04869e+08	366961	43529.8	1618	10.66	7.45386e-08	3.30275e-07
Cyanidin 3-O-rutinoside 5-O-beta-D-glucoside	1.28253	1.98181e+06	902695	7.13751e+06	158743	0.27766	-1.8486	7.88503e-08	3.47664e-07
2-Hydroxycinnamic acid	1.28137	3.50165e+08	1.82914e+07	1.69837e+09	2.43304e+08	0.20618	-2.278	9.34776e-08	4.0815e-07
D-Ribose	1.28105	1.99368e+09	4.99491e+07	2.33661e+09	3.73329e+07	0.85324	-0.22898	9.78316e-08	4.25781e-07
Eugenol	1.27823	5.40768e+07	2.15917e+06	1.15404e+07	7.76066e+06	4.6859	2.2283	1.43887e-07	6.08526e-07
6-Ketoprostaglandin E1	1.27483	3.71463e+07	2.96195e+06	2.40194e+08	4.01237e+07	0.15465	-2.6929	2.20777e-07	9.03567e-07
6-Amino-6-deoxyfutalosine	1.27458	5.48931e+07	6.8943e+06	1.91153e+07	1.74231e+06	2.8717	1.5219	2.27283e-07	9.26326e-07
N-Acetylornithine	1.27123	8.85912e+08	2.15826e+07	7.62496e+08	1.36864e+07	1.1619	0.21643	3.34315e-07	1.32452e-06
2-Keto-6-acetamidocaproate	1.27081	3.91305e+08	2.79941e+07	1.77789e+08	3.45039e+07	2.201	1.1381	3.50112e-07	1.38249e-06
Prostaglandin D2	1.26349	1.99691e+07	4.01478e+06	6.16418e+07	8.48925e+06	0.32395	-1.6261	7.36256e-07	2.75578e-06
Betaine	1.26217	2.14574e+09	8.48474e+07	3.08465e+09	1.96901e+08	0.69562	-0.52363	8.32611e-07	3.09494e-06
(E)-3-(4-Hydroxyphenyl)-2-propenal	1.25999	4.65374e+06	2.59371e+06	6.01008e+07	1.26697e+07	0.077432	-3.6909	1.01278e-06	3.71847e-06
Oxoglutaric acid	1.25919	4.71027e+08	1.55445e+07	5.57439e+08	1.30685e+07	0.84498	-0.243	1.0862e-06	3.97181e-06
(S)-Norcoclaurine	1.25713	609906	268235	3.43536e+06	621428	0.17754	-2.4938	1.29556e-06	4.68017e-06
Tyrosol	1.25465	2.30072e+08	2.55855e+07	3.61883e+07	4.00042e+07	6.3576	2.6685	1.58793e-06	5.66607e-06
D-Allulose 6-phosphate	1.2508	1.42021e+08	5.80683e+06	4.27243e+07	2.44504e+07	3.3241	1.733	2.14281e-06	7.49217e-06
Ribitol	1.24746	3.46995e+07	3.19758e+06	2.19667e+07	859107	1.5796	0.6596	2.74132e-06	9.38983e-06
(-)-Epigallocatechin	1.24638	1.01303e+08	1.80669e+07	2.72001e+07	7.15662e+06	3.7243	1.897	2.95941e-06	1.00665e-05
L-Leucine	1.24395	5.80466e+09	2.12691e+08	8.23582e+10	2.04533e+10	0.070481	-3.8266	3.50457e-06	1.17832e-05
beta-Alanyl-L-arginine	1.24081	2.03359e+06	234836	1.02682e+07	2.23981e+06	0.19805	-2.3361	4.32277e-06	1.43538e-05
p-Aminobenzoic acid	1.23981	2.28835e+10	7.90922e+08	1.8924e+10	7.51043e+08	1.2092	0.27409	4.6104e-06	1.52491e-05
13-L-Hydroperoxylinoleic acid	1.2335	5.70778e+07	8.04271e+06	9.81277e+07	8.65223e+06	0.58167	-0.78173	6.81163e-06	2.20096e-05
Mesaconate	1.23225	4.14805e+08	1.1187e+07	4.72303e+08	1.23778e+07	0.87826	-0.18728	7.33268e-06	2.35169e-05
D-Arabitol	1.23206	4.37112e+07	1.68232e+07	1.09887e+08	9.30729e+06	0.39778	-1.33	7.41393e-06	2.37351e-05
ent-8alpha-Hydroxylabd-13-en-15-yl diphosphate	1.23016	2.58311e+06	620728	353366	211863	7.31	2.8699	8.27405e-06	2.6247e-05
N-Acetylaspartylglutamic acid	1.22651	7.80454e+07	2.33688e+07	412749	111992	189.09	7.5629	1.01415e-05	3.18243e-05
Arachidonic acid	1.2137	6.21321e+06	1.27053e+06	1.13761e+06	1.04782e+06	5.4616	2.4493	1.9496e-05	5.84229e-05
Nicotinic acid	1.21304	1.49229e+08	6.63941e+07	5.65841e+08	1.18309e+08	0.26373	-1.9229	2.01115e-05	6.01502e-05
Caffeate	1.21266	1.26206e+07	1.76252e+06	4.39083e+06	2.02618e+06	2.8743	1.5232	2.04738e-05	6.10305e-05
Rhoifolin	1.20968	1.97301e+08	2.28888e+07	7.94112e+07	3.16921e+07	2.4845	1.313	2.35127e-05	6.93982e-05
Cyanidin 3-glucoside	1.20729	3.62818e+06	1.05701e+06	4.66232e+07	1.44004e+07	0.077819	-3.6837	2.6203e-05	7.68545e-05
Deoxyuridine	1.1982	3.43067e+08	6.95124e+06	4.05322e+08	2.07573e+07	0.84641	-0.24058	3.87017e-05	0.00010929
Isocorypalmine	1.1885	7.76436e+07	2.85039e+07	208255	39960.4	372.83	8.5424	5.67788e-05	0.000154937
(S)-N-Methylcoclaurine	1.18439	1.28028e+07	3.79746e+06	2.52259e+06	663129	5.0753	2.3435	6.61963e-05	0.00017811
L-Allothreonine	1.1836	3.49138e+07	2.46478e+07	2.53729e+08	7.85659e+07	0.1376	-2.8614	6.81449e-05	0.000182851
5-Deoxy-D-glucuronate	1.1831	2.9284e+08	1.08258e+08	5.77852e+06	291568	50.677	5.6633	6.9377e-05	0.000185879
Malvidin 3-glucoside	1.1642	3.14012e+07	6.69902e+06	1.49782e+07	195118	2.0965	1.068	0.000131666	0.000333921
Mannitol	1.15712	1.87715e+07	2.2566e+06	8.90433e+06	3.46938e+06	2.1081	1.076	0.000163842	0.000407282
2-Hydroxy-3-oxoadipate	1.15703	1.4914e+08	2.55614e+07	6.14904e+07	2.64406e+07	2.4254	1.2782	0.000164269	0.000408248
Glycerophosphocholine	1.15475	2.27879e+08	1.21993e+08	5.37522e+08	4.7866e+07	0.42394	-1.2381	0.000175874	0.000434882
L-Ribulose	1.15344	9.46339e+07	5.75753e+06	2.53618e+08	6.7373e+07	0.37314	-1.4222	0.00018285	0.000450066
(-)-Norephedrine	1.15181	1.10668e+08	4.51904e+07	5.04755e+06	735182	21.925	4.4545	0.000191811	0.00047051
4,5-Dihydroorotic acid	1.14276	7.50204e+08	1.77471e+07	8.13393e+08	2.15842e+07	0.92231	-0.11667	0.000247836	0.000595337
Carnosine	1.14094	3.05548e+07	2.60599e+06	1.56326e+08	5.59175e+07	0.19546	-2.3551	0.000260511	0.000623422
Peonidin-3-glucoside	1.13925	8.83628e+07	3.34454e+07	1.35566e+07	1.79587e+06	6.5181	2.7044	0.000272743	0.000650527
Capsidiol	1.13837	6.33583e+08	2.58351e+07	7.05663e+08	1.95066e+07	0.89786	-0.15545	0.000279275	0.000664488
Acetoacetic acid	1.1323	3.61497e+09	4.3652e+07	4.06979e+09	2.03962e+08	0.88825	-0.17097	0.000327701	0.000771196
Ectoine	1.13119	1.23049e+07	3.27301e+06	4.38498e+06	1.60626e+06	2.8062	1.4886	0.000337271	0.000791471
Gluconolactone	1.11795	6.08641e+07	7.11464e+06	8.88994e+07	1.14516e+07	0.68464	-0.54658	0.000468311	0.00106986
Trehalose	1.11748	1.09017e+07	2.16717e+06	2.33039e+06	3.51349e+06	4.6781	2.2259	0.000473624	0.00108085
Dihydrouracil	1.11494	4.26937e+07	1.7302e+07	7.98306e+07	5.0779e+06	0.5348	-0.90292	0.000503088	0.00114204
Deoxyloganin	1.11241	1.1696e+07	1.41091e+06	1.93907e+06	4.56228e+06	6.0318	2.5926	0.000533659	0.00120509
15-Deoxy-d-12,14-PGJ2	1.09543	5.05353e+06	2.56848e+06	71125.7	31552.5	71.051	6.1508	0.000778784	0.00169813
Salicylic acid	1.08615	1.72081e+08	6.68498e+07	3.96138e+07	2.1349e+07	4.344	2.119	0.000945142	0.00202321
Delphinidin 3-O-beta-D-glucoside 5-O-(6-coumaroyl-beta-D-glucoside)	1.08101	4.01873e+06	2.06662e+06	7.91187e+06	331617	0.50794	-0.97728	0.00104839	0.00222522
L-Fucose	1.07402	2.3447e+07	2.04165e+07	6.66088e+07	1.19697e+07	0.35201	-1.5063	0.00120254	0.00251477
Trigonelline	1.07347	1.14622e+07	1.07675e+07	3.12129e+07	1.3045e+06	0.36722	-1.4453	0.00121528	0.00253942
2-Dehydro-3-deoxy-L-rhamnonate	1.06471	2.86067e+07	8.09717e+06	1.05882e+07	6.09766e+06	2.7018	1.4339	0.00143398	0.00294391
Glutarate semialdehyde	1.06399	5.02473e+08	4.96928e+07	1.26571e+09	4.27322e+08	0.39699	-1.3328	0.00145328	0.00297842
5-Methylbarbiturate	1.05986	2.676e+07	2.14481e+06	3.36671e+07	3.30135e+06	0.79484	-0.33126	0.00156755	0.00319379
N-Acetyl-O-demethylpuromycin-5-phosphate	1.05954	5.42728e+07	2.98121e+07	2.01328e+06	144179	26.957	4.7526	0.00157669	0.00320998
Campestanol	1.05377	2.28652e+06	1.03423e+06	8.91485e+06	3.69796e+06	0.25648	-1.9631	0.00174854	0.00352126
L-4-Hydroxyphenylglycine	1.04333	1.27767e+08	8.87615e+06	1.06284e+08	9.20713e+06	1.2021	0.26558	0.00209535	0.00415752
11-Dehydro-thromboxane B2	1.04031	6.17789e+07	3.00036e+06	3.82715e+07	1.37811e+07	1.6142	0.69084	0.00220501	0.00435746
Glutathione	1.03929	4.1172e+07	3.48234e+07	1.01034e+08	9.16511e+06	0.4075	-1.2951	0.0022427	0.00442707
Thymine	1.03544	3.49217e+08	2.73107e+07	2.99181e+08	1.33405e+07	1.1672	0.2231	0.00239061	0.00468811
Linoleic acid	1.03453	1.67995e+07	1.17433e+06	6.73478e+06	6.01459e+06	2.4944	1.3187	0.00242675	0.00475466
D-Galactose	1.0338	2.18558e+08	1.57357e+08	9.96244e+08	4.47528e+08	0.21938	-2.1885	0.00245591	0.00480556
Benzoate	1.03227	1.81362e+08	4.2063e+07	6.30104e+08	2.71547e+08	0.28783	-1.7967	0.00251766	0.00491579
4-Hydroxyphenylacetaldehyde	1.02851	4.50702e+06	252705	5.97973e+06	874586	0.75372	-0.4079	0.00267533	0.00519168
Hydrogen phosphate	1.02627	5.65392e+08	2.49198e+08	1.42948e+08	8.28126e+07	3.9552	1.9838	0.00277255	0.00535622
Cellobiose	1.02563	5.77092e+09	5.07855e+08	6.99009e+09	5.64154e+08	0.82558	-0.27651	0.00280089	0.00540515
Butyric acid	1.02451	5.76561e+07	7.39585e+06	4.42179e+07	3.96183e+06	1.3039	0.38284	0.00285116	0.00549331
5-Amino-2-oxopentanoic acid	1.00717	9.971e+06	5.55573e+06	1.38732e+06	622152	7.1873	2.8454	0.00371613	0.00696556
L-Glutamine	1.48609	7.87279e+09	1.6486e+08	1.69869e+09	5.81972e+07	4.6346	2.2124	1.04263e-15	5.47556e-13
13(S)-HOT	1.4851	3.84887e+08	1.89176e+08	5.81659e+09	1.07274e+08	0.06617	-3.9177	3.30949e-14	7.09081e-12
Uridine	1.48503	9.13014e+08	2.97902e+07	1.71051e+08	5.17849e+06	5.3377	2.4162	3.9482e-14	7.30242e-12
L-Histidine	1.48463	2.57995e+08	1.61364e+07	2.8754e+09	1.15323e+08	0.089725	-3.4783	9.46962e-14	1.24328e-11
S-Ribosyl-L-homocysteine	1.48348	7.7127e+06	394457	2.59027e+07	899500	0.29776	-1.7478	6.52102e-13	4.66994e-11
4-Hydroxybenzoic acid	1.48264	1.38559e+07	8.10625e+06	1.98979e+08	7.58679e+06	0.069635	-3.844	1.85411e-12	9.9022e-11
N-Acetyl-L-phenylalanine	1.48221	2.01767e+08	1.21992e+07	7.50476e+06	559222	26.885	4.7487	2.95986e-12	1.41311e-10
L-Serine	1.4821	1.67472e+09	1.03121e+08	5.13978e+07	2.77169e+06	32.584	5.0261	3.29595e-12	1.55008e-10
L-Tyrosine	1.48192	3.93111e+07	1.77244e+06	2.83964e+08	1.57354e+07	0.13844	-2.8527	3.95491e-12	1.7552e-10
1-Phenyl-1,2-propanedione	1.47922	9.05463e+06	1.60598e+06	1.67782e+08	1.2589e+07	0.053967	-4.2118	3.21891e-11	8.26993e-10
Glyceric acid	1.47757	3.17861e+08	1.60537e+07	1.13385e+08	8.14445e+06	2.8034	1.4872	8.34539e-11	1.8389e-09
Succinic acid	1.47215	3.75007e+08	1.62725e+07	5.69624e+08	1.40862e+07	0.65834	-0.60309	7.89347e-10	1.21328e-08
Fumaric acid	1.47181	8.71155e+08	3.89431e+07	1.30428e+09	2.88175e+07	0.66792	-0.58225	8.82553e-10	1.33059e-08
Malonate	1.44651	1.81854e+07	2.45752e+06	3.49636e+07	1.88914e+06	0.52012	-0.94308	1.13745e-07	1.00114e-06
trans-beta-D-Glucosyl-2-hydroxycinnamate	1.43976	2.19579e+07	1.51865e+06	1.19472e+07	1.30792e+06	1.8379	0.87806	2.4345e-07	1.97709e-06
Galactaric acid	1.42679	1.22856e+08	5.08786e+06	3.01587e+07	2.04702e+07	4.0737	2.0263	8.05729e-07	5.81302e-06
Gluconic acid	1.41172	9.56469e+08	3.65449e+07	7.34121e+08	4.37724e+07	1.3029	0.3817	2.41713e-06	1.59006e-05
2-Amino-3,7-dideoxy-D-threo-hept-6-ulosonic acid	1.40757	6.94441e+07	6.47723e+06	3.61862e+07	5.92757e+06	1.9191	0.94041	3.14425e-06	2.01783e-05
Theobromine	1.40717	6.17376e+07	3.03525e+07	2.35896e+08	3.47016e+07	0.26172	-1.9339	3.22228e-06	2.05951e-05
Itaconic acid	1.4069	5.42128e+07	3.99862e+07	2.07912e+08	7.92637e+06	0.26075	-1.9393	3.27794e-06	2.09085e-05
4-O-Desmethyl-3-O-acetylpapaveroxine	1.38659	7.44245e+06	988969	1.27431e+07	1.24653e+06	0.58404	-0.77586	9.89842e-06	5.67089e-05
gamma-Aminobutyric acid	1.20864	6.57828e+07	5.05712e+06	4.85929e+07	8.09473e+06	1.3538	0.43696	0.00131125	0.00421607
Dehydroascorbate	1.20348	1.74137e+09	2.52678e+08	1.27901e+09	6.10424e+07	1.3615	0.44519	0.00142831	0.00450062
D-Malic acid	1.19169	2.56176e+07	1.71103e+07	1.06834e+08	4.37317e+07	0.23979	-2.0602	0.00172629	0.00526069
Methyl beta-D-galactoside	1.15715	3.88477e+07	1.70401e+07	6.78594e+07	6.21828e+06	0.57247	-0.80472	0.00287719	0.00809754
Cysteinyldopa	1.15257	5.71332e+06	3.40774e+06	303673	241083	18.814	4.2337	0.00306506	0.00854689
FMNH2	1.15189	7.55291e+07	9.71695e+06	6.01421e+07	533557	1.2558	0.32866	0.00309401	0.00860479
Sucrose	1.14478	2.51624e+07	1.52489e+07	1.3675e+06	999760	18.4	4.2017	0.00340641	0.0093417
Phenylpyruvic acid	1.12899	6.34427e+06	3.63796e+06	863475	107318	7.3474	2.8772	0.00418588	0.0111543
D-Glucose	1.09043	2.43671e+08	1.60375e+08	5.83012e+08	1.83541e+08	0.41795	-1.2586	0.00665507	0.016696
N-Acetyl-L-aspartic acid	1.04359	1.90366e+07	1.18236e+07	3.84814e+06	1.68593e+06	4.947	2.3065	0.0109653	0.0254824
3-CMP	1.00872	2.88129e+07	2.34982e+07	805126	276592	35.787	5.1614	0.0153169	0.0336956

## Sheet: Table S2.7
Additional file 2: Table S2.7 Differential metabolites in the CF3 vs CF1 comparison (OPLS-DA VIP > 1 and P < 0.05)
Metabolite	VIP	mean_CF3	sd_CF3	mean_CF1	sd_CF1	Fold Change_CF3/CF1	log2(FC_CF3/CF1)	p.value	FDR
L-Tryptophan	1.36644	1.94875e+09	5.16505e+07	1.10623e+10	1.76947e+08	0.17616	-2.505	3.61492e-17	2.78245e-14
Phenylacetic acid	1.3661	2.39646e+09	9.20508e+07	1.09551e+10	2.08252e+08	0.21875	-2.1926	5.58947e-16	1.33849e-13
2-Phenylacetamide	1.36605	9.88298e+08	2.51011e+07	3.64048e+09	6.82995e+07	0.27147	-1.8811	7.60506e-16	1.6069e-13
N-Methylserotonin	1.36572	4.09412e+07	537691	9.28881e+08	2.87605e+07	0.044076	-4.5039	3.99724e-15	5.66767e-13
L-Methionine	1.36553	8.04677e+08	3.47925e+07	2.19761e+09	3.37088e+07	0.36616	-1.4495	8.11754e-15	8.85e-13
Quercetin	1.36541	1.69043e+08	6.23918e+06	7.28386e+08	1.93423e+07	0.23208	-2.1073	1.25665e-14	1.19837e-12
3-O-Methylquercetin	1.36536	4.21889e+07	2.1951e+06	2.30294e+08	6.58409e+06	0.1832	-2.4485	1.46437e-14	1.36035e-12
Hesperetin 7-neohesperidoside	1.36523	2.4325e+09	5.92962e+07	6.76489e+09	1.55754e+08	0.35958	-1.4756	2.22064e-14	1.77874e-12
Sinapoyl aldehyde	1.36502	5.97399e+06	3.68858e+06	1.34757e+08	3.74065e+06	0.044331	-4.4955	3.98682e-14	2.82645e-12
Phenylethylamine	1.36496	2.24272e+08	8.18366e+06	1.60234e+09	5.65508e+07	0.13997	-2.8369	4.69191e-14	3.21387e-12
2-Dehydropantoate	1.3649	1.33575e+08	6.19113e+06	7.29649e+08	2.42628e+07	0.18307	-2.4495	5.34422e-14	3.56154e-12
Vanylglycol	1.3648	5.58526e+07	3.35917e+06	2.81943e+08	9.13327e+06	0.1981	-2.3357	6.80994e-14	4.34224e-12
4-Hydroxycinnamic acid	1.36473	8.94546e+08	1.96868e+07	3.25326e+09	1.0145e+08	0.27497	-1.8627	8.12852e-14	4.97687e-12
Pyroglutamic acid	1.36437	2.38322e+09	9.38403e+07	3.91435e+08	7.56873e+06	6.0884	2.6061	1.73179e-13	8.56043e-12
trans-Ferulic acid	1.36435	1.04754e+09	1.78285e+07	5.29357e+08	1.69266e+07	1.9789	0.9847	1.79694e-13	8.80172e-12
L-Proline	1.36354	1.29203e+10	4.33112e+08	2.75765e+10	6.70539e+08	0.46853	-1.0938	7.10743e-13	2.65936e-11
Linatine	1.36335	3.41158e+07	1.89793e+06	194812	98285.9	175.12	7.4522	9.41642e-13	3.29452e-11
Kaempferide	1.36325	9.66192e+07	2.14375e+06	2.22037e+08	6.79716e+06	0.43515	-1.2004	1.0846e-12	3.66384e-11
(R) 2,3-Dihydroxy-3-methylvalerate	1.36315	1.28623e+09	4.76828e+07	3.72308e+08	2.22357e+07	3.4548	1.7886	1.23357e-12	4.05272e-11
Umbelliferone	1.36239	1.33176e+08	1.23883e+07	4.60925e+08	1.65802e+07	0.28893	-1.7912	3.09632e-12	8.38341e-11
3-Methylindole	1.36198	4.81776e+07	3.04184e+06	2.58692e+08	1.35565e+07	0.18624	-2.4248	4.80028e-12	1.19464e-10
Scopoletin	1.36185	9.67342e+08	3.5457e+07	1.88988e+09	5.0421e+07	0.51185	-0.9662	5.42458e-12	1.32914e-10
trans-Cinnamate	1.3612	4.62238e+08	1.04721e+07	2.81204e+08	7.45929e+06	1.6438	0.71702	9.94317e-12	2.1646e-10
L-Threonine	1.36107	1.86287e+09	5.76445e+07	2.96211e+09	5.39719e+07	0.6289	-0.6691	1.1139e-11	2.35823e-10
N-Methyltyramine	1.36101	2.14416e+08	7.39051e+06	4.41015e+08	1.46039e+07	0.48619	-1.0404	1.17584e-11	2.46514e-10
D-Ribose	1.36079	1.99368e+09	4.99491e+07	3.36449e+09	8.75667e+07	0.59257	-0.75495	1.40541e-11	2.88133e-10
3D-3,5/4-Trihydroxycyclohexane-1,2-dione	1.36049	3.25437e+08	9.61372e+06	4.56907e+08	2.39005e+06	0.71226	-0.48952	1.78844e-11	3.51682e-10
Mesaconate	1.3604	4.14805e+08	1.1187e+07	7.12346e+08	1.96109e+07	0.58231	-0.78014	1.91688e-11	3.73532e-10
Sinapyl alcohol	1.36037	9.54763e+08	2.47195e+07	1.35594e+09	1.78627e+07	0.70413	-0.50608	1.95269e-11	3.79139e-10
Baeocystin	1.3602	2.98999e+07	3.30763e+06	8.56172e+07	2.73623e+06	0.34923	-1.5178	2.2293e-11	4.22939e-10
D-Xylitol	1.36013	8.73752e+07	3.88266e+06	1.69915e+08	5.07752e+06	0.51423	-0.95952	2.34535e-11	4.41073e-10
2-Hydroxybutyric acid	1.35999	4.90494e+07	3.0637e+06	1.37266e+08	6.18197e+06	0.35733	-1.4847	2.58709e-11	4.74932e-10
D-Phenyllactic acid	1.3598	8.17491e+07	3.19258e+06	2.96349e+08	1.67142e+07	0.27585	-1.858	2.96458e-11	5.32438e-10
Oxoglutaric acid	1.35942	4.71027e+08	1.55445e+07	7.74001e+08	1.91594e+07	0.60856	-0.71653	3.85907e-11	6.49771e-10
Luteolin	1.35938	3.65293e+07	1.90771e+06	1.11225e+08	5.79369e+06	0.32843	-1.6064	3.96675e-11	6.64786e-10
L-Glutamic gamma-semialdehyde	1.35911	1.25691e+08	5.81935e+06	1.31524e+07	7.32482e+06	9.5566	3.2565	4.73147e-11	7.70186e-10
Porphobilinogen	1.35876	1.93741e+08	3.14439e+06	1.39262e+08	3.3986e+06	1.3912	0.47633	5.88937e-11	9.25129e-10
(S)-Abscisic acid	1.35845	2.5964e+08	4.59871e+06	7.88026e+07	1.49636e+07	3.2948	1.7202	7.06476e-11	1.08139e-09
Phosphorylcholine	1.35797	6.3539e+09	1.47242e+08	1.25426e+10	5.30777e+08	0.50659	-0.98112	9.29697e-11	1.36677e-09
Leucopelargonidin	1.35778	3.6405e+06	435790	3.59297e+07	2.87198e+06	0.10132	-3.303	1.03361e-10	1.50719e-09
N-Succinyl-2-amino-6-ketopimelate	1.35773	7.01541e+07	2.61051e+06	1.72533e+08	8.8591e+06	0.40661	-1.2983	1.06197e-10	1.54438e-09
Uracil	1.35745	9.13073e+08	3.70738e+07	4.22286e+08	2.54324e+07	2.1622	1.1125	1.23561e-10	1.76825e-09
D-Allulose 6-phosphate	1.35595	1.42021e+08	5.80683e+06	2.78109e+07	9.65833e+06	5.1067	2.3524	2.57229e-10	3.26106e-09
5,7-Dihydroxyflavone	1.35488	135928	106160	4.12173e+07	4.24876e+06	0.0032978	-8.2443	4.09893e-10	4.9242e-09
1-Aminocyclopropanecarboxylic acid	1.35353	4.74513e+08	7.46676e+06	6.8278e+08	2.14768e+07	0.69497	-0.52497	6.95747e-10	7.65038e-09
Glucose 6-phosphate	1.35352	2.90612e+08	1.0337e+07	1.03501e+08	1.76255e+07	2.8078	1.4894	6.97488e-10	7.6539e-09
Pantothenic acid	1.35323	2.16248e+09	5.08308e+07	1.6356e+09	2.8289e+07	1.3221	0.40287	7.76925e-10	8.40576e-09
Ascorbate	1.35229	1.33051e+08	4.29204e+06	8.53342e+07	3.35951e+06	1.5592	0.64078	1.08443e-09	1.11506e-08
Fructose 1,6-bisphosphate	1.35226	8.57954e+07	1.67655e+06	6.09107e+08	5.98065e+07	0.14085	-2.8277	1.09401e-09	1.12277e-08
Citrulline	1.35217	2.80897e+08	2.23694e+07	8.3419e+07	3.53267e+06	3.3673	1.7516	1.12728e-09	1.15143e-08
Acetoacetic acid	1.35213	3.61497e+09	4.3652e+07	2.94056e+09	6.39686e+07	1.2293	0.29789	1.14194e-09	1.16419e-08
5,10-Methenyltetrahydrofolic acid	1.35184	1.94373e+07	1.96436e+06	2.04709e+06	457254	9.4951	3.2472	1.25875e-09	1.2632e-08
Pipecolic acid	1.35174	7.26631e+09	9.85617e+07	9.53692e+09	2.45208e+08	0.76191	-0.3923	1.30324e-09	1.29794e-08
Leukotriene E4	1.34892	8.63085e+06	769097	2.28028e+07	1.62584e+06	0.3785	-1.4016	3.03809e-09	2.68789e-08
L-Glutamic acid	1.348	3.86718e+09	1.64844e+08	5.47476e+09	1.28952e+08	0.70637	-0.50151	3.89625e-09	3.37508e-08
4-Hydroxystyrene	1.34627	3.92641e+07	1.22168e+06	6.31305e+07	3.01133e+06	0.62195	-0.68513	6.03021e-09	4.94156e-08
L-Arginine	1.34533	3.79093e+08	1.0384e+07	7.89527e+08	5.62136e+07	0.48015	-1.0584	7.51345e-09	6.02418e-08
Allantoic acid	1.34527	3.4534e+07	1.72742e+07	1.62865e+08	4.69197e+06	0.21204	-2.2376	7.62151e-09	6.10174e-08
1-O-Sinapoyl-beta-D-glucose	1.34503	1.16557e+07	2.61256e+06	3.40508e+07	1.74477e+06	0.3423	-1.5467	8.05549e-09	6.3969e-08
Adenosine	1.34462	2.20167e+09	1.011e+08	1.25083e+09	8.89657e+07	1.7602	0.81571	8.84128e-09	6.94921e-08
6-Ketoprostaglandin E1	1.34429	3.71463e+07	2.96195e+06	7.91189e+06	2.93803e+06	4.695	2.2311	9.51347e-09	7.40731e-08
L-Alanine	1.34321	1.87144e+09	6.075e+07	2.64949e+09	9.61132e+07	0.70634	-0.50157	1.19762e-08	9.09482e-08
L-Valine	1.34188	1.83485e+09	1.65523e+08	4.07161e+09	2.926e+08	0.45064	-1.1499	1.57109e-08	1.1478e-07
gamma-Glutamylalanine	1.34162	6.03225e+07	3.97656e+06	3.10414e+07	1.94075e+06	1.9433	0.9585	1.65625e-08	1.20187e-07
5-Methyltetrahydrofolic acid	1.33747	6.90425e+07	8.51216e+06	1.35859e+07	3.11165e+06	5.0819	2.3454	3.52253e-08	2.34748e-07
d-Limonene	1.33726	1.99982e+07	1.46212e+06	4.42026e+07	3.69111e+06	0.45242	-1.1443	3.64872e-08	2.41961e-07
Kynurenic acid	1.3369	8.91678e+07	2.41754e+06	1.19628e+08	4.40756e+06	0.74538	-0.42396	3.87045e-08	2.54748e-07
Delphinidin 3-O-beta-D-glucoside 5-O-(6-coumaroyl-beta-D-glucoside)	1.33681	4.01873e+06	2.06662e+06	3.11679e+07	3.98337e+06	0.12894	-2.9553	3.92834e-08	2.57493e-07
N6-Acetyl-L-lysine	1.33552	2.41537e+08	1.03129e+07	1.58319e+08	9.55184e+06	1.5256	0.60941	4.83651e-08	3.10227e-07
Pyrimidodiazepine	1.33466	1.70878e+07	1.8499e+06	3.31404e+07	2.03457e+06	0.51562	-0.95562	5.53214e-08	3.49234e-07
11-Dehydro-thromboxane B2	1.33428	6.17789e+07	3.00036e+06	4.24384e+07	1.45274e+06	1.4557	0.54174	5.8686e-08	3.67461e-07
(S)-2-Methylmalate	1.33379	2.50209e+07	3.64025e+06	1.26173e+08	1.7187e+07	0.19831	-2.3342	6.31302e-08	3.92099e-07
Putrescine	1.33325	1.54195e+08	1.10664e+07	5.05984e+07	1.43801e+07	3.0474	1.6076	6.84289e-08	4.22331e-07
Phytosphingosine	1.33108	9.15461e+08	2.89566e+07	1.20017e+09	4.26011e+07	0.76278	-0.39067	9.32272e-08	5.52291e-07
Benzoate	1.32958	1.81362e+08	4.2063e+07	5.03163e+08	4.20602e+07	0.36044	-1.4722	1.14338e-07	6.59491e-07
Isochavicol	1.32645	9.28989e+08	2.62414e+07	7.38852e+08	2.55911e+07	1.2573	0.33038	1.70303e-07	9.40154e-07
Vanillin	1.32621	3.09366e+07	2.16755e+06	1.01136e+08	1.34001e+07	0.30589	-1.7089	1.75292e-07	9.65225e-07
Gibberellin A4	1.32574	3.11059e+07	1.79958e+06	1.06066e+07	3.55854e+06	2.9327	1.5522	1.85515e-07	1.01581e-06
Perillic acid	1.32193	1.36846e+08	4.9991e+06	1.10221e+08	2.10791e+06	1.2416	0.31216	2.87371e-07	1.49095e-06
Deoxyuridine	1.32144	3.43067e+08	6.95124e+06	2.50045e+08	1.77525e+07	1.372	0.4563	3.03465e-07	1.56841e-06
D-Arabitol	1.32027	4.37112e+07	1.68232e+07	1.50706e+08	1.452e+07	0.29004	-1.7857	3.4389e-07	1.75297e-06
L-Lysine	1.31857	3.99144e+08	1.91419e+07	5.08835e+08	1.31397e+07	0.78443	-0.35029	4.10616e-07	2.04662e-06
9(S)-HPODE	1.3152	7.64621e+08	4.78265e+07	5.34817e+08	1.59082e+07	1.4297	0.5157	5.72448e-07	2.75143e-06
(R)-3-Hydroxybutyric acid	1.31485	1.50353e+09	6.76682e+07	1.13634e+09	4.42089e+07	1.3231	0.40396	5.92174e-07	2.83486e-06
2-Hydroxycinnamic acid	1.31444	3.50165e+08	1.82914e+07	1.1643e+09	1.79023e+08	0.30075	-1.7334	6.15346e-07	2.93926e-06
m-Coumaric acid	1.31337	4.21398e+07	4.31588e+06	1.25759e+08	1.8177e+07	0.33508	-1.5774	6.79919e-07	3.2121e-06
Quinate	1.31283	2.12676e+08	1.33514e+07	3.41478e+08	2.56644e+07	0.62281	-0.68313	7.14142e-07	3.36493e-06
L-2,4-diaminobutyric acid	1.31103	8.45581e+07	2.96049e+07	2.1901e+08	8.2355e+06	0.38609	-1.373	8.39287e-07	3.88829e-06
Limonene-1,2-diol	1.31058	4.94101e+07	3.79936e+06	3.12981e+07	1.68807e+06	1.5787	0.65873	8.73674e-07	4.02682e-06
9-OxoODE	1.30831	1.33763e+08	7.76655e+06	8.79961e+07	7.40154e+06	1.5201	0.60417	1.061e-06	4.80393e-06
Methyloxaloacetate	1.30021	1.00066e+07	3.95901e+06	3.20238e+07	3.86453e+06	0.31248	-1.6782	2.00741e-06	8.53666e-06
Piperidine	1.29965	1.21595e+07	1.55449e+06	2.34999e+07	2.40347e+06	0.51743	-0.95057	2.0908e-06	8.85978e-06
Phenol	1.29536	1.39171e+09	1.96571e+08	2.18946e+09	6.86112e+07	0.63564	-0.65372	2.83348e-06	1.16363e-05
2-Aminobenzoic acid	1.29451	1.58393e+08	6.9579e+06	1.2791e+08	3.96119e+06	1.2383	0.30838	3.00193e-06	1.2258e-05
Thymine	1.28353	3.49217e+08	2.73107e+07	4.96572e+08	3.16521e+07	0.70326	-0.50788	6.002e-06	2.30415e-05
Tyrosol	1.2824	2.30072e+08	2.55855e+07	3.53933e+08	2.44669e+07	0.65004	-0.62139	6.41048e-06	2.44659e-05
L-Homophenylalanine	1.28224	1.35138e+07	4.33103e+06	3.24567e+07	3.25825e+06	0.41637	-1.2641	6.47049e-06	2.46818e-05
(+)-7-Isojasmonic acid	1.28149	5.23037e+07	6.93516e+06	2.59492e+07	3.05202e+06	2.0156	1.0112	6.75578e-06	2.56972e-05
2-Isopropyl-3-oxosuccinate	1.27712	1.95455e+08	1.23813e+07	1.51033e+08	4.3638e+06	1.2941	0.37198	8.61954e-06	3.21176e-05
S-Adenosylmethionine	1.27591	5.41427e+07	1.582e+06	6.25702e+07	1.94739e+06	0.86531	-0.20871	9.20188e-06	3.41223e-05
Apiin	1.27578	7.8398e+07	1.12479e+07	2.82247e+08	5.96875e+07	0.27776	-1.8481	9.26759e-06	3.43305e-05
2-Dehydro-3-deoxy-L-rhamnonate	1.2752	2.86067e+07	8.09717e+06	6.80697e+07	8.58318e+06	0.42026	-1.2507	9.56033e-06	3.52695e-05
Pelargonin	1.27117	4.07628e+07	1.90258e+07	3.26171e+08	8.53049e+07	0.12497	-3.0003	1.17902e-05	4.25631e-05
5-Hydroxyindoleacetic acid	1.26885	1.40327e+07	510573	1.83017e+07	1.22256e+06	0.76675	-0.38318	1.32529e-05	4.73991e-05
N6-Acetyl-LL-2,6-diaminoheptanedioate	1.26539	1.41204e+07	2.41246e+06	2.39994e+07	1.98813e+06	0.58837	-0.76522	1.56953e-05	5.49845e-05
4-(beta-D-Glucosyloxy)benzoate	1.26228	3.71527e+07	2.15282e+06	3.04425e+07	172069	1.2204	0.28738	1.81787e-05	6.28469e-05
12-OPDA	1.26128	2.27276e+07	1.66513e+06	1.50707e+07	1.83469e+06	1.5081	0.5927	1.9043e-05	6.54152e-05
L-4-Hydroxyphenylglycine	1.25813	1.27767e+08	8.87615e+06	1.7176e+08	1.14325e+07	0.74387	-0.42688	2.1968e-05	7.43489e-05
Traumatic Acid	1.25683	5.9775e+06	922441	3.00901e+06	340378	1.9865	0.99025	2.32796e-05	7.81742e-05
Coniferyl alcohol	1.2563	3.39081e+07	1.57745e+07	8.76395e+07	8.34399e+06	0.3869	-1.37	2.38252e-05	7.97331e-05
Diaminopimelic acid	1.25595	6.85974e+07	2.53981e+06	5.78634e+07	2.51085e+06	1.1855	0.2455	2.4195e-05	8.09456e-05
3-Methoxyanthranilate	1.25506	1.81988e+08	2.32437e+06	1.9978e+08	5.47352e+06	0.91094	-0.13457	2.51529e-05	8.39249e-05
Linoleic acid	1.25469	1.67995e+07	1.17433e+06	2.26837e+07	1.58219e+06	0.7406	-0.43324	2.556e-05	8.52212e-05
Coumarin	1.25377	4.61351e+08	1.50781e+07	1.86658e+08	9.11732e+07	2.4716	1.3055	2.65957e-05	8.82646e-05
Peonidin-3-glucoside	1.25111	8.83628e+07	3.34454e+07	3.13414e+08	6.90458e+07	0.28194	-1.8266	2.97721e-05	9.81114e-05
L-Leucine	1.24952	5.80466e+09	2.12691e+08	2.00818e+10	4.90049e+09	0.28905	-1.7906	3.18095e-05	0.000104062
Chavicol	1.24905	9.44347e+07	6.34135e+06	1.18708e+08	5.44521e+06	0.79552	-0.33003	3.24263e-05	0.000105647
3,4-Dihydroxybenzaldehyde	1.2482	3.5863e+07	1.5726e+07	9.02892e+07	1.03368e+07	0.3972	-1.3321	3.35853e-05	0.000109109
Cyanidin 3-O-rutinoside 5-O-beta-D-glucoside	1.24453	1.98181e+06	902695	1.8373e+07	5.69635e+06	0.10787	-3.2127	3.89237e-05	0.000125293
beta-Alanyl-L-arginine	1.24204	2.03359e+06	234836	1.45356e+07	4.4441e+06	0.1399	-2.8375	4.29143e-05	0.000136939
Scolymoside	1.22822	3.19996e+08	8.42787e+07	1.46118e+09	4.23464e+08	0.219	-2.191	7.12614e-05	0.000216496
Citric acid	1.22591	9.94873e+06	524839	1.36706e+07	1.32152e+06	0.72775	-0.45849	7.71827e-05	0.000231806
Hesperetin	1.2252	8.06887e+08	2.95071e+07	2.77813e+09	7.54754e+08	0.29044	-1.7837	7.90687e-05	0.00023681
Sinapic acid	1.21956	1.28843e+08	1.62053e+06	1.17702e+08	4.05654e+06	1.0946	0.13047	9.54302e-05	0.000280435
L-Fucose	1.21159	2.3447e+07	2.04165e+07	7.59902e+07	5.92452e+06	0.30855	-1.6964	0.000122925	0.000351457
Tyramine	1.21151	6.62622e+07	7.96524e+06	1.51113e+08	3.34037e+07	0.43849	-1.1894	0.000123211	0.000352182
Prostaglandin D2	1.20313	1.99691e+07	4.01478e+06	1.01542e+07	829612	1.9666	0.9757	0.000158501	0.000442146
N-Acetylornithine	1.19684	8.85912e+08	2.15826e+07	8.04105e+08	2.75042e+07	1.1017	0.13978	0.000189883	0.000519863
trans-Zeatin riboside	1.19569	1.5455e+06	393857	3.91609e+06	937925	0.39465	-1.3413	0.000196092	0.000534959
5-Methylbarbiturate	1.19376	2.676e+07	2.14481e+06	4.48179e+07	7.5016e+06	0.59708	-0.744	0.000206876	0.00056097
L-Asparagine	1.19059	5.3094e+10	1.98326e+09	5.87498e+10	1.47394e+09	0.90373	-0.14604	0.00022562	0.000606152
Carnosine	1.18966	3.05548e+07	2.60599e+06	1.82787e+07	4.70753e+06	1.6716	0.74123	0.000231351	0.000619542
Erucic acid	1.18556	1.29304e+08	2.549e+07	7.01601e+07	6.43842e+06	1.843	0.88204	0.000258004	0.000682773
L-Arogenate	1.17852	1.47851e+06	193376	1.02904e+06	66752.8	1.4368	0.52284	0.000309312	0.000801815
Homovanillic acid	1.17501	3.87906e+07	2.41117e+06	1.15631e+08	3.52957e+07	0.33547	-1.5757	0.00033764	0.000867735
Anserine	1.17482	6.21851e+07	1.31993e+07	3.09265e+07	5.75921e+06	2.0107	1.0077	0.000339293	0.000871567
Cyanidin 3-glucoside	1.17357	3.62818e+06	1.05701e+06	2.39762e+07	9.35291e+06	0.15132	-2.7243	0.000349858	0.00089593
D-Mannose	1.17055	3.17652e+07	5.7624e+06	1.51431e+07	5.20379e+06	2.0977	1.0688	0.000376654	0.000957947
Isoquercitrin	1.16824	4.69352e+07	1.44636e+07	2.12093e+08	7.63591e+07	0.2213	-2.176	0.000398146	0.00100809
gamma-Glutamyl-beta-aminopropiononitrile	1.15753	2.51149e+07	1.50619e+06	3.6114e+07	5.13481e+06	0.69543	-0.52401	0.000510494	0.00126143
3-Methyl-2-butenal	1.15711	3.78386e+07	1.08435e+07	1.31115e+07	5.24515e+06	2.8859	1.529	0.000515397	0.00127179
L-Aspartic acid	1.15277	2.31372e+09	8.2947e+07	2.58284e+09	1.03748e+08	0.8958	-0.15874	0.000567716	0.00138786
p-Aminobenzoic acid	1.14684	2.28835e+10	7.90922e+08	2.08646e+10	6.34948e+08	1.0968	0.13326	0.000645815	0.00156038
Cinnamaldehyde	1.14321	1.21643e+07	6.51624e+06	3.84294e+07	1.16351e+07	0.31654	-1.6596	0.000697616	0.00167353
13-L-Hydroperoxylinoleic acid	1.14191	5.70778e+07	8.04271e+06	3.02143e+07	1.10794e+07	1.8891	0.9177	0.000716853	0.00171472
Cyanidin 3-O-(2-O-beta-D-glucuronosyl)-beta-D-glucoside	1.12799	2.47869e+06	2.00868e+06	3.23648e+07	1.57173e+07	0.076586	-3.7068	0.000950476	0.00221791
Cis-zeatin	1.12414	1.923e+07	1.56257e+06	2.31816e+07	1.42906e+06	0.82953	-0.26963	0.00102437	0.00237595
Formylanthranilic acid	1.12377	3.43944e+06	3.1177e+06	1.27443e+07	3.89752e+06	0.26988	-1.8896	0.00103167	0.00239235
Oxoadipic acid	1.12286	1.6669e+08	6.42633e+07	4.05196e+07	2.17562e+07	4.1138	2.0405	0.00104984	0.00242822
Butyric acid	1.11139	5.76561e+07	7.39585e+06	7.24359e+07	3.53495e+06	0.79596	-0.32923	0.00130123	0.00294755
Anabasine	1.11132	1.02149e+09	2.09566e+07	9.7296e+08	1.68952e+07	1.0499	0.070218	0.00130282	0.00295002
4,5-Dihydroorotic acid	1.10628	7.50204e+08	1.77471e+07	7.05206e+08	1.8025e+07	1.0638	0.089238	0.00142702	0.003199
L-Dihydroanticapsin	1.10331	7.77392e+06	2.56234e+06	1.47356e+07	2.99822e+06	0.52756	-0.92259	0.00150439	0.00335916
Gluconolactone	1.09877	6.08641e+07	7.11464e+06	3.96268e+07	9.87793e+06	1.5359	0.61911	0.00162851	0.00361235
Oxalureate	1.09807	1.18697e+07	4.81296e+06	3.22822e+06	1.20863e+06	3.6769	1.8785	0.00164857	0.00365309
UMP	1.09205	5.07027e+06	2.41032e+06	859277	469246	5.9006	2.5609	0.00182705	0.00400738
8-Methoxykynurenate	1.08336	1.68171e+08	4.81999e+07	7.45707e+07	2.80812e+07	2.2552	1.1733	0.00211031	0.00455268
Glycerophosphocholine	1.07906	2.27879e+08	1.21993e+08	4.31499e+08	1.26473e+07	0.52811	-0.92109	0.0022622	0.00484931
Stachyose	1.06694	2.36204e+08	5.65479e+07	1.26189e+08	3.82058e+07	1.8718	0.90444	0.00273596	0.00573816
Eugenol	1.06245	5.40768e+07	2.15917e+06	6.52069e+07	6.63633e+06	0.82931	-0.27001	0.00292955	0.00610261
L-Arabitol	1.05343	1.51248e+08	6.84883e+06	1.27018e+08	1.39255e+07	1.1908	0.25188	0.00334935	0.00689579
Trehalose	1.04672	1.09017e+07	2.16717e+06	4.79151e+06	3.33234e+06	2.2752	1.186	0.00369045	0.00752616
Thiamine	1.04005	4.00103e+08	3.41903e+07	3.37184e+08	2.36349e+07	1.1866	0.24684	0.00405478	0.00820705
Adenine	1.03212	1.94625e+07	2.09952e+06	4.31931e+07	1.58222e+07	0.45059	-1.1501	0.00452258	0.00904851
N-Acetyl-O-demethylpuromycin-5-phosphate	1.0296	5.42728e+07	2.98121e+07	1.58088e+08	6.35795e+07	0.34331	-1.5424	0.00467947	0.00933988
Dihydrouracil	1.0191	4.26937e+07	1.7302e+07	1.07009e+07	1.38332e+07	3.9897	1.9963	0.00537791	0.0105772
L-Isoleucine	1.0187	5.39768e+09	1.67726e+08	1.11711e+10	3.9976e+09	0.48318	-1.0494	0.00540613	0.0106249
4-Hydroxy-2-methyl-3-oxo-4-[(2E,6E)-farnesyl]-3,4-dihydroquinoline 1-oxide	1.01451	3.54347e+07	2.19858e+07	3.9797e+06	823560	8.9039	3.1544	0.00570715	0.0111445
Mannitol	1.00727	1.87715e+07	2.2566e+06	1.37035e+07	2.80658e+06	1.3698	0.45399	0.00625675	0.0121074
Hydrogen phosphate	1.00332	5.65392e+08	2.49198e+08	1.93227e+08	9.51049e+07	2.926	1.549	0.0065723	0.0126492
L-Glutamine	1.75873	7.87279e+09	1.6486e+08	1.67323e+09	5.18586e+07	4.7051	2.2342	8.91671e-16	2.80965e-12
L-Tyrosine	1.75561	3.93111e+07	1.77244e+06	1.5568e+08	6.02788e+06	0.25251	-1.9856	6.51687e-13	2.28163e-10
Creatinine	1.75339	3.13485e+06	357917	1.11161e+07	393353	0.28201	-1.8262	5.27942e-12	1.10903e-09
L-Histidine	1.75265	2.57995e+08	1.61364e+07	1.02276e+09	5.1353e+07	0.25225	-1.9871	9.09548e-12	1.50841e-09
Uridine	1.75177	9.13014e+08	2.97902e+07	4.4235e+08	1.85517e+07	2.064	1.0454	1.6116e-11	2.30825e-09
Galactaric acid	1.74646	1.22856e+08	5.08786e+06	3.65905e+07	6.55203e+06	3.3576	1.7474	1.99497e-10	1.36655e-08
trans-beta-D-Glucosyl-2-hydroxycinnamate	1.74099	2.19579e+07	1.51865e+06	5.37445e+07	3.30364e+06	0.40856	-1.2914	1.09943e-09	4.17385e-08
Fumaric acid	1.74033	8.71155e+08	3.89431e+07	5.26023e+08	9.86482e+06	1.6561	0.7278	1.30435e-09	4.61798e-08
4-Hydroxyproline	1.7379	2.12813e+06	174266	1.40365e+07	1.46093e+06	0.15161	-2.7215	2.33771e-09	7.75383e-08
S-Ribosyl-L-homocysteine	1.73354	7.7127e+06	394457	1.74272e+07	1.25606e+06	0.44257	-1.176	5.76023e-09	1.62058e-07
Methyl beta-D-galactoside	1.72637	3.88477e+07	1.70401e+07	4.19968e+08	5.59014e+07	0.092502	-3.4344	1.90701e-08	4.35435e-07
N-Acetyl-L-phenylalanine	1.72605	2.01767e+08	1.21992e+07	3.48081e+08	1.89609e+07	0.57966	-0.78673	1.99984e-08	4.50108e-07
Xanthine	1.7213	5.37757e+07	3.96436e+06	9.87188e+07	6.26095e+06	0.54474	-0.87637	3.83674e-08	8.01429e-07
gamma-Aminobutyric acid	1.70462	6.57828e+07	5.05712e+06	2.6165e+07	6.03833e+06	2.5142	1.3301	2.27836e-07	3.88061e-06
Glyceric acid	1.70328	3.17861e+08	1.60537e+07	4.0366e+08	6.37442e+06	0.78745	-0.34475	2.56445e-07	4.27543e-06
L-Serine	1.63211	1.67472e+09	1.03121e+08	1.31293e+09	4.6293e+07	1.2756	0.35113	1.40471e-05	0.000141866
4-O-Desmethyl-3-O-acetylpapaveroxine	1.61522	7.44245e+06	988969	1.37204e+07	1.85666e+06	0.54244	-0.88247	2.57052e-05	0.000241783
Pyruvic acid	1.56192	9.29792e+08	9.16591e+07	6.86519e+08	3.4198e+07	1.3544	0.43761	0.000117067	0.000904678
Succinic acid	1.4823	3.75007e+08	1.62725e+07	4.2379e+08	1.78889e+07	0.88489	-0.17643	0.000586086	0.00357899
Malonate	1.47257	1.81854e+07	2.45752e+06	5.5291e+07	1.86482e+07	0.3289	-1.6043	0.000689568	0.00413085
3-Methylxanthine	1.43833	9.38885e+07	4.17487e+07	1.49629e+07	1.07189e+07	6.2748	2.6496	0.00116944	0.00644894
Gluconic acid	1.41986	9.56469e+08	3.65449e+07	8.13951e+08	7.21114e+07	1.1751	0.23278	0.00151743	0.00794221
Uridine diphosphate glucose	1.41974	1.5243e+07	2.15624e+06	5.5219e+06	5.07666e+06	2.7605	1.4649	0.00151988	0.00794221
13S-hydroxyoctadecadienoic acid	1.35126	6.30158e+06	1.76201e+06	1.01414e+07	1.74769e+06	0.62137	-0.68647	0.00354401	0.0157506
4-Hydroxyphenylglyoxylate	1.28785	1.54832e+07	1.24975e+07	3.39959e+07	4.70839e+06	0.45544	-1.1347	0.00682273	0.0270935
13(S)-HOT	1.07405	3.84887e+08	1.89176e+08	1.70739e+08	1.02817e+08	2.2542	1.1726	0.035073	0.100468
1-Phenyl-1,2-propanedione	1.06987	9.05463e+06	1.60598e+06	3.11976e+07	2.2344e+07	0.29023	-1.7847	0.0359871	0.102342
D-Glucose	1.04931	2.43671e+08	1.60375e+08	5.69e+08	2.99006e+08	0.42824	-1.2235	0.0407363	0.113093
6-Hydroxynicotinic acid	1.024	7.64878e+06	3.48541e+06	3.74626e+07	3.20904e+07	0.20417	-2.2921	0.0471748	0.127158

## Sheet: Table S2.8
Additional file 2: Table S2.8 Differential metabolites in the CF4 vs CFM comparison (OPLS-DA VIP > 1 and P < 0.05)
Metabolite	VIP	mean_CF4	sd_CF4	mean_CFM	sd_CFM	Fold Change_CF4/CFM	log2(FC_CF4/CFM)	p.value	FDR
(S)-Abscisic acid	1.31322	6.11589e+08	4.67075e+06	4.57489e+06	3.1617e+06	133.68	7.0627	1.51719e-20	3.26985e-17
L-Asparagine	1.31321	6.20517e+10	6.01276e+08	6.70898e+08	1.46153e+07	92.491	6.5312	2.58061e-20	4.63477e-17
Scopoletin	1.31318	8.38694e+08	9.15511e+06	4.9333e+06	409935	170.01	7.4094	8.13795e-20	1.09618e-16
L-Alanine	1.31311	2.98033e+09	3.80257e+07	2.0972e+08	5.37483e+06	14.211	3.8289	8.2734e-19	5.57213e-16
Sinapyl alcohol	1.31309	9.25512e+08	1.32022e+07	6.72229e+06	1.89494e+06	137.68	7.1052	1.3129e-18	6.4308e-16
Isochavicol	1.31306	8.2516e+08	1.55903e+07	4.30062e+10	6.4806e+08	0.019187	-5.7037	2.32168e-18	9.9398e-16
4-Hydroxycinnamic acid	1.31302	8.24087e+08	3.49099e+07	4.91534e+09	5.77597e+07	0.16766	-2.5764	4.7126e-18	1.37251e-15
Chavicol	1.31299	1.78732e+08	2.99251e+06	4.31448e+06	154696	41.426	5.3725	7.07326e-18	1.8148e-15
2-Phenylacetamide	1.31296	9.11776e+08	4.45178e+07	5.65294e+09	7.32382e+07	0.16129	-2.6323	1.17643e-17	2.75616e-15
Coumarin	1.31296	9.25901e+08	1.60242e+07	2.88504e+07	2.51937e+06	32.093	5.0042	1.18002e-17	2.75616e-15
L-Proline	1.31296	3.09589e+10	4.70668e+08	3.80925e+09	1.4279e+08	8.1273	3.0228	1.20211e-17	2.75616e-15
Hesperetin	1.31291	2.86582e+09	5.50645e+07	1.12179e+07	956405	255.47	7.997	2.25438e-17	4.41694e-15
Sinapic acid	1.31291	1.48273e+08	2.04674e+06	2.46785e+07	1.23213e+06	6.0082	2.5869	2.29758e-17	4.42121e-15
3D-3,5/4-Trihydroxycyclohexane-1,2-dione	1.31283	3.0833e+08	4.82506e+06	4.62021e+06	4.19164e+06	66.735	6.0604	5.37411e-17	7.52097e-15
Limonene-1,2-diol	1.31279	9.96518e+07	1.96768e+06	6.9049e+06	494787	14.432	3.8512	7.91505e-17	9.72832e-15
trans-Cinnamate	1.31275	8.20446e+08	1.82266e+07	1.6088e+07	1.16091e+06	50.997	5.6723	1.14811e-16	1.24971e-14
Phenylacetic acid	1.31273	2.59715e+09	5.73743e+07	1.98613e+07	1.69204e+07	130.76	7.0308	1.42951e-16	1.40018e-14
D-Phenylalanine	1.31268	1.1555e+07	1.78713e+06	7.26032e+08	1.71263e+07	0.015915	-5.9734	2.08301e-16	1.78695e-14
N-Methylserotonin	1.31268	2.81995e+07	662467	538330	76369.8	52.383	5.711	2.08942e-16	1.78695e-14
trans-Ferulic acid	1.31261	1.53149e+09	3.73578e+07	5.44281e+07	2.55488e+06	28.138	4.8144	3.45296e-16	2.4806e-14
gamma-Glutamylalanine	1.31255	1.20088e+08	2.75347e+06	7.26449e+06	1.1525e+06	16.531	4.0471	5.28894e-16	3.39248e-14
Hesperetin 7-neohesperidoside	1.31252	8.1494e+09	2.19219e+08	1.64572e+07	1.91418e+06	495.19	8.9518	6.37398e-16	3.88056e-14
Phenylethylamine	1.31251	7.89178e+08	1.53006e+07	4.06247e+09	8.76859e+07	0.19426	-2.3639	6.95793e-16	4.09719e-14
3-Methylindole	1.31245	7.93126e+07	3.19856e+06	3.96243e+08	8.33557e+06	0.20016	-2.3208	9.90158e-16	5.47176e-14
D-Phenyllactic acid	1.3124	7.63225e+07	4.04288e+06	4.81171e+08	1.09754e+07	0.15862	-2.6564	1.2739e-15	6.56033e-14
4-(beta-D-Glucosyloxy)benzoate	1.31233	8.3399e+07	2.37803e+06	3.50454e+06	280369	23.797	4.5727	1.83805e-15	8.41401e-14
(+)-a-Pinene	1.31233	4.366e+08	1.29816e+07	3.82144e+06	305260	114.25	6.836	1.85859e-15	8.41401e-14
Hypoxanthine	1.31231	9.09482e+06	528687	3.07005e+07	387886	0.29624	-1.7551	2.0835e-15	8.92609e-14
Allantoic acid	1.31226	5.37368e+07	5.48012e+06	2.73928e+09	8.35013e+07	0.019617	-5.6717	2.71064e-15	1.10226e-13
2-Aminobenzoic acid	1.3122	3.4385e+08	4.86286e+06	1.94901e+07	9.16091e+06	17.642	4.141	3.50862e-15	1.36003e-13
Phytosphingosine	1.31219	1.08716e+09	3.21979e+07	6.37726e+07	6.1853e+06	17.047	4.0915	3.57683e-15	1.37271e-13
Glutathione	1.31218	2.01169e+09	6.08802e+07	1.01034e+08	9.16511e+06	19.911	4.3155	3.78885e-15	1.43258e-13
L-Threonine	1.31204	1.61997e+09	3.22806e+07	5.77536e+09	1.38451e+08	0.2805	-1.8339	6.89057e-15	2.31317e-13
Pipecolic acid	1.3118	1.17341e+10	2.96109e+08	3.63932e+09	5.68372e+07	3.2243	1.689	1.60981e-14	4.52933e-13
L-Aspartic acid	1.31174	2.77098e+09	7.32419e+07	7.01579e+08	2.83741e+07	3.9496	1.9817	1.94254e-14	5.22015e-13
Kaempferide	1.31165	2.24867e+08	6.68401e+06	4.5709e+07	2.03871e+06	4.9195	2.2985	2.54967e-14	6.57301e-13
5-Hydroxyindoleacetic acid	1.31165	1.38343e+07	1.07763e+06	1.35841e+08	4.64633e+06	0.10184	-3.2956	2.608e-14	6.70735e-13
Vanylglycol	1.31161	1.43092e+08	4.57076e+06	2.28726e+07	1.28163e+06	6.256	2.6452	2.88181e-14	7.32414e-13
L-Lysine	1.3115	1.766e+08	5.47192e+06	1.00342e+09	3.32451e+07	0.176	-2.5064	3.94518e-14	9.34357e-13
L-Arogenate	1.31116	3.6916e+06	741453	1.78278e+08	7.72126e+06	0.020707	-5.5937	9.34387e-14	1.92784e-12
D-erythro-3-Methylmalate	1.31101	1.45461e+08	5.77417e+06	1.34372e+07	1.87672e+06	10.825	3.4363	1.31754e-13	2.56741e-12
3-O-Methylquercetin	1.31094	4.49616e+07	1.93891e+06	1.31322e+06	629363	34.238	5.0975	1.5365e-13	2.93051e-12
2-Aminoacrylic acid	1.31077	7.70505e+08	2.93986e+07	1.3922e+08	8.0475e+06	5.5345	2.4684	2.14064e-13	3.88297e-12
L-Tryptophan	1.31075	3.51228e+09	9.38073e+07	1.77592e+10	6.83927e+08	0.19777	-2.3381	2.21792e-13	4.0034e-12
Pyrimidodiazepine	1.31067	1.77579e+07	1.0773e+06	5.9316e+07	1.74146e+06	0.29938	-1.74	2.62123e-13	4.57061e-12
2-Dehydropantoate	1.31062	2.25619e+08	1.04151e+07	1.04404e+09	3.93315e+07	0.2161	-2.2102	2.86377e-13	4.933e-12
L-Arginine	1.31059	1.6781e+08	1.01847e+07	6.26794e+09	3.04612e+08	0.026773	-5.2231	3.01015e-13	5.1325e-12
N-Methyltyramine	1.3104	1.53567e+08	6.58076e+06	2.3779e+07	1.32567e+06	6.4581	2.6911	4.24887e-13	6.93725e-12
Phthalic acid	1.31039	2.09435e+08	1.04972e+07	6.5968e+06	289061	31.748	4.9886	4.2891e-13	6.98177e-12
Traumatic Acid	1.31026	6.32111e+06	815239	6.97052e+07	3.25325e+06	0.090683	-3.463	5.32967e-13	8.29949e-12
Gibberellin A4	1.31015	2.90687e+07	1.5592e+06	100493	45930.8	289.26	8.1762	6.3449e-13	9.60948e-12
Thymine	1.31004	6.60003e+08	1.46117e+07	2.99181e+08	1.33405e+07	2.206	1.1415	7.60233e-13	1.11916e-11
Guanosine	1.30999	2.5066e+08	6.99324e+06	1.08572e+08	3.56191e+06	2.3087	1.2071	8.17199e-13	1.18841e-11
Adenosine	1.30987	1.23872e+09	4.71661e+07	3.88356e+08	8.01037e+06	3.1897	1.6734	9.81419e-13	1.39706e-11
3-Methoxyanthranilate	1.30986	2.73256e+08	8.69712e+06	9.75025e+07	4.70994e+06	2.8026	1.4867	9.84113e-13	1.39737e-11
L-Methionine	1.30981	1.39085e+09	2.76114e+07	2.73493e+09	7.10282e+07	0.50855	-0.97554	1.06009e-12	1.48744e-11
D-Lyxose	1.30979	5.39809e+07	9.89235e+06	4.475e+08	2.00847e+07	0.12063	-3.0514	1.09716e-12	1.53346e-11
Deoxyguanosine	1.30956	2.10429e+07	2.91795e+06	9.54204e+07	3.24903e+06	0.22053	-2.181	1.5009e-12	2.0017e-11
Ubiquinone-1	1.30955	1.80228e+06	1.49599e+06	5.43131e+07	2.69984e+06	0.033183	-4.9134	1.51786e-12	2.02182e-11
2-Hydroxybutyric acid	1.30945	8.62258e+07	2.93036e+06	1.77536e+08	4.57854e+06	0.48568	-1.0419	1.72266e-12	2.24739e-11
L-Glutamic acid	1.30942	1.23151e+10	1.98506e+08	8.21958e+09	1.43414e+08	1.4983	0.58329	1.79967e-12	2.33092e-11
Pantothenic acid	1.30937	2.49137e+09	5.68319e+07	5.20116e+09	1.52887e+08	0.479	-1.0619	1.92208e-12	2.46869e-11
D-Ribose	1.3093	3.81279e+09	8.15066e+07	2.33661e+09	3.73329e+07	1.6318	0.70643	2.1002e-12	2.6657e-11
Sinapoyl aldehyde	1.309	1.82797e+07	994271	1.46197e+06	364611	12.503	3.6443	3.01017e-12	3.64604e-11
Baeocystin	1.30891	2.08056e+08	1.31668e+07	952562	218578	218.42	7.7709	3.31515e-12	3.95177e-11
(2R,5S)-2,5-Diaminohexanoate	1.30889	1.57655e+07	6.77583e+06	5.47552e+08	3.32177e+07	0.028793	-5.1181	3.40218e-12	4.03765e-11
gamma-Glutamylcysteine	1.30886	2.85535e+07	1.81241e+06	204804	43852	139.42	7.1233	3.51028e-12	4.14767e-11
Apiin	1.3087	7.52294e+07	4.89303e+06	62685.6	30928.4	1200.1	10.229	4.18737e-12	4.82084e-11
UMP	1.30865	9.30885e+06	904997	1.83326e+08	1.13563e+07	0.050778	-4.2997	4.42968e-12	5.04057e-11
3,4-Dihydroxybenzaldehyde	1.30862	2.16622e+08	7.44136e+06	2.88125e+07	9.84508e+06	7.5183	2.9104	4.59614e-12	5.20252e-11
4-Guanidinobutanoic acid	1.30858	1.90944e+08	9.89026e+06	3.61761e+08	5.39946e+06	0.52782	-0.92189	4.77717e-12	5.36407e-11
D-Xylitol	1.30858	1.14235e+08	6.26164e+06	1.84212e+07	877275	6.2013	2.6326	4.79445e-12	5.37617e-11
N-Acetyldemethylphosphinothricin	1.3085	1.87483e+07	2.64655e+06	1.16683e+08	5.95582e+06	0.16068	-2.6378	5.21243e-12	5.79599e-11
Ascorbate	1.3083	2.57704e+08	1.73253e+07	2.23555e+06	681222	115.28	6.8489	6.33752e-12	6.91226e-11
Malvidin 3-glucoside	1.30793	3.72668e+06	767556	1.49782e+07	195118	0.24881	-2.0069	9.0982e-12	9.51866e-11
Thiamine	1.30747	3.58384e+08	2.26012e+07	1.86942e+07	1.04854e+07	19.171	4.2608	1.36888e-11	1.36659e-10
Uric acid	1.30735	5.29648e+07	3.57669e+06	4.32162e+06	436540	12.256	3.6154	1.50983e-11	1.48583e-10
Nicotinate D-ribonucleoside	1.30729	1.12986e+08	1.57663e+07	4.39575e+08	1.85111e+07	0.25704	-1.96	1.58794e-11	1.54856e-10
Xanthoxin	1.30688	3.2045e+06	2.90643e+06	4.97812e+07	2.10101e+06	0.064372	-3.9574	2.21591e-11	2.0746e-10
Mesaconate	1.30678	7.89067e+08	2.12204e+07	4.72303e+08	1.23778e+07	1.6707	0.74043	2.38002e-11	2.20336e-10
12-OPDA	1.30677	1.42126e+07	9.76985e+06	2.39593e+08	1.45157e+07	0.05932	-4.0753	2.40439e-11	2.22401e-10
5-Deoxy-D-glucuronate	1.30673	1.54732e+08	1.15962e+07	5.77852e+06	291568	26.777	4.7429	2.47949e-11	2.27783e-10
Uracil	1.30599	3.73947e+08	2.03654e+07	1.20486e+08	4.37241e+06	3.1037	1.634	4.22421e-11	3.66211e-10
L-Homophenylalanine	1.30586	1.90642e+07	1.39826e+06	4.93163e+07	2.08182e+06	0.38657	-1.3712	4.60332e-11	3.96526e-10
L-4-Hydroxyphenylglycine	1.30531	2.1661e+08	2.26163e+06	1.06284e+08	9.20713e+06	2.038	1.0272	6.57204e-11	5.44353e-10
Phenol	1.3046	2.3454e+09	3.3063e+07	1.45243e+09	7.29355e+07	1.6148	0.69137	1.00154e-10	7.95913e-10
N-Succinyl-2-amino-6-ketopimelate	1.30448	5.01955e+07	4.52774e+06	71351.9	32848.1	703.49	9.4584	1.07623e-10	8.49633e-10
Pyridoxine	1.30427	3.49015e+07	4.66979e+06	1.01939e+08	3.96646e+06	0.34238	-1.5463	1.20808e-10	9.37244e-10
Isocorypalmine	1.30425	6.51194e+07	5.93899e+06	208255	39960.4	312.69	8.2886	1.22121e-10	9.46063e-10
Pyroglutamic acid	1.30404	2.69652e+08	1.4704e+07	8.07088e+08	4.75131e+07	0.3341	-1.5816	1.36645e-10	1.04063e-09
3-AMP	1.30398	2.65106e+06	1.93259e+06	1.76557e+08	1.60358e+07	0.015015	-6.0574	1.41574e-10	1.0706e-09
(R)-3-Hydroxybutyric acid	1.30144	1.06057e+09	3.16361e+07	1.60988e+09	4.8144e+07	0.65879	-0.60211	4.68642e-10	3.15433e-09
L-2,4-diaminobutyric acid	1.30136	1.03958e+08	3.48896e+06	3.63224e+08	2.70592e+07	0.28621	-1.8049	4.84671e-10	3.24197e-09
5,10-Methenyltetrahydrofolic acid	1.30108	1.0787e+07	1.06676e+06	688074	135399	15.677	3.9706	5.44129e-10	3.59709e-09
Adenine	1.30007	5.59198e+07	5.88507e+06	2.77613e+06	279572	20.143	4.3322	8.08868e-10	5.16985e-09
Ribitol	1.29993	7.235e+07	5.54908e+06	2.19667e+07	859107	3.2936	1.7197	8.51786e-10	5.41525e-09
L-Valine	1.29981	2.13668e+09	4.85143e+08	6.55549e+09	9.6545e+07	0.32594	-1.6173	8.89544e-10	5.62873e-09
N-Acetyl-O-demethylpuromycin-5-phosphate	1.29946	6.12264e+06	443287	2.01328e+06	144179	3.0411	1.6046	1.01291e-09	6.33493e-09
Dopaxanthin quinone	1.29931	2.00677e+07	2.26609e+06	190001	67450.2	105.62	6.7227	1.06822e-09	6.66543e-09
Butyric acid	1.29843	8.70137e+07	3.10705e+06	4.42179e+07	3.96183e+06	1.9678	0.97661	1.4481e-09	8.72746e-09
2-Ketobutyric acid	1.29771	1.84606e+08	9.74924e+06	9.31709e+07	5.12844e+06	1.9814	0.9865	1.82725e-09	1.07013e-08
Oxoglutaric acid	1.29755	8.61184e+08	3.43842e+07	5.57439e+08	1.30685e+07	1.5449	0.62751	1.92203e-09	1.12077e-08
Leukotriene E4	1.29682	1.14478e+07	1.35773e+06	477158	73657.5	23.992	4.5845	2.41102e-09	1.37831e-08
Perillic acid	1.2959	8.59449e+07	5.81437e+06	1.86977e+07	6.2933e+06	4.5965	2.2006	3.15722e-09	1.77199e-08
Glucose 6-phosphate	1.29556	8.47449e+07	5.32931e+06	1.7807e+08	1.07615e+07	0.47591	-1.0712	3.47672e-09	1.93618e-08
Cis-zeatin	1.29538	4.10647e+07	2.02058e+06	1.71404e+07	2.34408e+06	2.3958	1.2605	3.65973e-09	2.0245e-08
L-Arabitol	1.29536	1.09946e+08	1.37602e+07	3.6073e+06	261546	30.479	4.9297	3.67835e-09	2.03272e-08
N-Acetyl-L-2-amino-6-oxopimelate	1.2953	3.03923e+07	2.42806e+06	8.04247e+06	1.58104e+06	3.779	1.918	3.73897e-09	2.0641e-08
Citrulline	1.29378	2.61029e+08	1.5857e+07	1.30026e+08	7.86407e+06	2.0075	1.0054	5.59226e-09	2.9574e-08
S-Adenosylmethionine	1.29347	4.16908e+07	3.47388e+06	1.445e+07	1.30473e+06	2.8852	1.5287	6.05634e-09	3.18201e-08
Methyloxaloacetate	1.2926	9.58472e+06	2.63509e+06	4.37616e+07	3.96237e+06	0.21902	-2.1909	7.49014e-09	3.86745e-08
Glycerophosphocholine	1.29233	1.88007e+08	1.04521e+07	5.37522e+08	4.7866e+07	0.34977	-1.5155	7.99758e-09	4.09221e-08
Caffeate	1.29194	2.82205e+07	2.69532e+06	4.39083e+06	2.02618e+06	6.4271	2.6842	8.76262e-09	4.44776e-08
Coniferyl alcohol	1.2918	3.13251e+07	2.05306e+06	1.19304e+07	1.83467e+06	2.6257	1.3927	9.04462e-09	4.58227e-08
(R)-5,6-Dihydrothymine	1.29021	3.55649e+07	2.58693e+07	1.42608e+09	2.03121e+08	0.024939	-5.3255	1.28943e-08	6.33604e-08
Tyramine	1.2896	6.1566e+07	7.94579e+06	6.87955e+06	1.85991e+06	8.9491	3.1617	1.4662e-08	7.16544e-08
Niacinamide	1.28905	1.91138e+07	3.92303e+06	6.00139e+07	4.77068e+06	0.31849	-1.6507	1.64544e-08	7.96909e-08
meso-2,6-Diaminoheptanedioate	1.28863	6.98838e+06	2.74413e+06	4.19267e+07	4.56078e+06	0.16668	-2.5848	1.79091e-08	8.60786e-08
Kynurenic acid	1.28854	1.21995e+07	8.4595e+06	6.83685e+07	1.39042e+06	0.17844	-2.4865	1.82335e-08	8.75209e-08
Umbelliferone	1.28691	1.25813e+08	1.02732e+07	3.98721e+07	8.84274e+06	3.1554	1.6578	2.50249e-08	1.17131e-07
1-Aminocyclopropanecarboxylic acid	1.28554	7.53468e+08	2.1742e+07	1.04993e+09	4.27838e+07	0.71763	-0.47868	3.21445e-08	1.47326e-07
D-Arabitol	1.28453	2.4397e+07	1.059e+07	1.09887e+08	9.30729e+06	0.22202	-2.1712	3.8432e-08	1.73354e-07
m-Coumaric acid	1.28411	3.18285e+07	4.60888e+06	4.05719e+06	212630	7.845	2.9718	4.12482e-08	1.84973e-07
(-)-Norephedrine	1.28306	7.91139e+07	1.25106e+07	5.04755e+06	735182	15.674	3.9703	4.9157e-08	2.18349e-07
Estragole	1.28233	6.41226e+07	7.57108e+06	5.93134e+06	6.48558e+06	10.811	3.4344	5.53683e-08	2.44028e-07
(1S,4R)-1-Hydroxy-2-oxolimonene	1.28149	3.1697e+07	4.97234e+06	3.05325e+06	169816	10.381	3.3759	6.31687e-08	2.76597e-07
(-)-Epigallocatechin	1.2813	9.10124e+07	8.51019e+06	2.72001e+07	7.15662e+06	3.346	1.7424	6.51346e-08	2.84742e-07
2-Hydroxycinnamic acid	1.27992	3.09863e+08	4.41899e+07	1.69837e+09	2.43304e+08	0.18245	-2.4544	8.02196e-08	3.46888e-07
6-Ketoprostaglandin E1	1.27873	1.88829e+07	1.19708e+06	2.40194e+08	4.01237e+07	0.078615	-3.669	9.549e-08	4.07041e-07
L-Glutamic gamma-semialdehyde	1.27862	1.18901e+07	4.52268e+06	4.12493e+07	2.82784e+06	0.28825	-1.7946	9.70013e-08	4.1283e-07
Leucopelargonidin	1.27684	3.37955e+06	595976	180091	27800.5	18.766	4.23	1.24279e-07	5.21102e-07
Tetrahydrodipicolinate	1.27617	1.07274e+07	687949	3.88407e+06	1.08919e+06	2.7619	1.4657	1.35975e-07	5.67273e-07
Cyanidin 3-O-rutinoside 5-O-beta-D-glucoside	1.27584	2.31034e+06	898948	7.13751e+06	158743	0.32369	-1.6273	1.41958e-07	5.90863e-07
Delphinidin 3-O-beta-D-glucoside 5-O-(6-coumaroyl-beta-D-glucoside)	1.27486	4.62459e+06	535813	7.91187e+06	331617	0.58451	-0.77469	1.61412e-07	6.66937e-07
Peonidin-3-glucoside	1.27464	3.22875e+08	5.94401e+07	1.35566e+07	1.79587e+06	23.817	4.5739	1.65972e-07	6.8342e-07
Perillyl aldehyde	1.27396	5.91587e+07	1.06548e+07	3.82126e+06	1.32035e+06	15.481	3.9525	1.80936e-07	7.4023e-07
Prostaglandin D2	1.27231	1.70372e+07	2.47411e+06	6.16418e+07	8.48925e+06	0.27639	-1.8552	2.21785e-07	8.96122e-07
Prostaglandin G2	1.27129	1.52597e+07	1.16212e+07	7.51601e+07	3.10585e+06	0.20303	-2.3002	2.50516e-07	9.99835e-07
5,7-Dihydroxyflavone	1.26863	278297	109355	1.0282e+06	110588	0.27066	-1.8854	3.39178e-07	1.32571e-06
Trigonelline	1.26844	4.10163e+07	1.56533e+06	3.12129e+07	1.3045e+06	1.3141	0.39405	3.46276e-07	1.35247e-06
2-Oxoarginine	1.2683	5.27609e+06	3.46504e+06	2.3409e+07	1.49873e+06	0.22539	-2.1495	3.51764e-07	1.3725e-06
Rutin	1.26229	1.06353e+08	2.35778e+07	366961	43529.8	289.82	8.179	6.5324e-07	2.44336e-06
Citric acid	1.26073	6.62761e+06	4.44678e+06	3.20411e+07	3.63654e+06	0.20685	-2.2734	7.57557e-07	2.80917e-06
3-O-Acetylpapaveroxine	1.25788	6.73852e+07	1.35076e+07	3.91122e+06	5.94187e+06	17.229	4.1067	9.82929e-07	3.56755e-06
d-Limonene	1.2567	4.27972e+07	8.09649e+06	8.18909e+06	811981	5.2261	2.3857	1.09079e-06	3.92991e-06
Phosphorylcholine	1.25648	4.95465e+09	1.62199e+08	6.0919e+09	2.13263e+08	0.81332	-0.29811	1.11146e-06	3.9977e-06
Diaminopimelic acid	1.25565	2.29908e+07	3.04598e+06	8.91892e+06	1.37277e+06	2.5778	1.3661	1.19345e-06	4.26978e-06
N-Acetylornithine	1.25252	6.55167e+08	2.23607e+07	7.62496e+08	1.36864e+07	0.85924	-0.21887	1.54934e-06	5.45254e-06
Ureidosuccinic acid	1.2498	7.61318e+06	729090	2.19589e+07	3.51246e+06	0.3467	-1.5282	1.92039e-06	6.64337e-06
(E)-3-(4-Hydroxyphenyl)-2-propenal	1.24889	5.5938e+06	5.30621e+06	6.01008e+07	1.26697e+07	0.093074	-3.4255	2.06075e-06	7.09706e-06
Deoxyuridine	1.24478	3.09561e+08	1.38445e+07	4.05322e+08	2.07573e+07	0.76374	-0.38884	2.79123e-06	9.43189e-06
L-Kynurenine	1.24432	8.56727e+06	5.28467e+06	3.15461e+07	2.85982e+06	0.27158	-1.8806	2.88409e-06	9.72127e-06
(S)-Norlaudanine	1.24314	3.58627e+07	8.86038e+06	2.1423e+06	835318	16.74	4.0653	3.13604e-06	1.0531e-05
Eugenol	1.2409	4.76727e+07	5.8199e+06	1.15404e+07	7.76066e+06	4.1309	2.0465	3.65893e-06	1.21468e-05
L-Leucine	1.23989	6.73879e+09	2.08685e+08	8.23582e+10	2.04533e+10	0.081823	-3.6114	3.91458e-06	1.29397e-05
2-trans,6-trans-Farnesal	1.23793	1.53538e+07	1.0464e+06	7.48338e+06	1.88929e+06	2.0517	1.0368	4.45471e-06	1.45864e-05
2-Keto-6-acetamidocaproate	1.2363	3.04136e+08	6.32643e+06	1.77789e+08	3.45039e+07	1.7107	0.77455	4.94789e-06	1.6084e-05
Homovanillic acid	1.23577	4.08432e+07	1.07407e+07	2.24995e+06	558248	18.153	4.1821	5.11647e-06	1.6592e-05
Salicylic acid	1.23053	1.28279e+08	1.41505e+07	3.96138e+07	2.1349e+07	3.2383	1.6952	7.04625e-06	2.22279e-05
9-OxoODE	1.22873	1.01563e+08	1.0441e+07	1.42571e+08	5.88904e+06	0.71237	-0.48931	7.82697e-06	2.45756e-05
Scolymoside	1.22532	9.87709e+08	1.77015e+08	3.71055e+08	5.10994e+07	2.6619	1.4125	9.49553e-06	2.93192e-05
(R) 2,3-Dihydroxy-3-methylvalerate	1.22308	2.46704e+08	2.77781e+06	2.70646e+08	6.70086e+06	0.91154	-0.13363	1.07352e-05	3.28832e-05
Tyrosol	1.22124	1.68044e+08	5.65514e+06	3.61883e+07	4.00042e+07	4.6436	2.2152	1.18505e-05	3.59419e-05
Perillyl alcohol	1.22001	1.39333e+08	4.10057e+07	6.47229e+06	760699	21.528	4.4281	1.26447e-05	3.81891e-05
9(S)-HPODE	1.21946	6.4489e+08	3.88642e+07	7.97008e+08	2.66265e+07	0.80914	-0.30554	1.30094e-05	3.91809e-05
Nicotinic acid	1.21655	1.89523e+08	7.58101e+06	5.65841e+08	1.18309e+08	0.33494	-1.578	1.50966e-05	4.49768e-05
Arachidonic acid	1.20566	5.95901e+06	1.22641e+06	1.13761e+06	1.04782e+06	5.2382	2.3891	2.53691e-05	7.28425e-05
Indole	1.20139	6.88207e+07	2.53393e+06	5.26458e+07	4.91828e+06	1.3072	0.38652	3.0639e-05	8.68173e-05
Porphobilinogen	1.18812	1.66426e+08	6.06832e+06	1.46941e+08	3.70271e+06	1.1326	0.17964	5.27358e-05	0.000143
trans-Zeatin riboside	1.18755	1.41705e+07	4.78824e+06	1.02226e+06	454979	13.862	3.7931	5.39139e-05	0.000145681
L-Allothreonine	1.17604	4.91435e+07	5.69966e+06	2.53729e+08	7.85659e+07	0.19368	-2.3682	8.22639e-05	0.000213866
Fructose 1,6-bisphosphate	1.17433	1.22216e+07	1.99006e+06	5.07241e+06	1.9309e+06	2.4094	1.2687	8.73233e-05	0.000226146
Metanephrine	1.17225	1.3925e+07	907675	2.03017e+07	2.32405e+06	0.6859	-0.54393	9.3776e-05	0.000241465
Carnosine	1.16796	1.57993e+07	2.45483e+06	1.56326e+08	5.59175e+07	0.10107	-3.3066	0.000108335	0.000276117
2-Dehydro-3-deoxy-L-rhamnonate	1.16607	2.95562e+07	4.55843e+06	1.05882e+07	6.09766e+06	2.7914	1.481	0.000115262	0.000292181
(S)-N-Methylcoclaurine	1.1647	7.2341e+06	1.7822e+06	2.52259e+06	663129	2.8677	1.5199	0.000120521	0.000304153
N6-Acetyl-LL-2,6-diaminoheptanedioate	1.16015	4.95169e+07	1.11335e+07	8.42725e+07	8.9467e+06	0.58758	-0.76714	0.000139257	0.000346807
5-Amino-2-oxopentanoic acid	1.15705	1.14265e+07	4.12919e+06	1.38732e+06	622152	8.2364	3.042	0.000153333	0.000377846
alpha-Ketoisovaleric acid	1.15506	3.22945e+07	3.33545e+07	1.39908e+08	3.03627e+07	0.23083	-2.1151	0.000162895	0.000398582
6-Amino-6-deoxyfutalosine	1.15426	4.17127e+07	9.33917e+06	1.91153e+07	1.74231e+06	2.1822	1.1258	0.00016687	0.000407661
N-Acetyl-L-glutamate 5-semialdehyde	1.15346	6.64697e+07	3.13476e+07	1.79227e+08	3.57528e+07	0.37087	-1.431	0.000170933	0.00041683
Dihydrouracil	1.14886	6.06033e+07	6.50089e+06	7.98306e+07	5.0779e+06	0.75915	-0.39754	0.000195766	0.000472362
1-O-Sinapoyl-beta-D-glucose	1.14458	3.46548e+06	1.81414e+06	7.74496e+06	433054	0.44745	-1.1602	0.00022136	0.000528089
4-Hydroxy-2-methyl-3-oxo-4-[(2E,6E)-farnesyl]-3,4-dihydroquinoline 1-oxide	1.13707	5.68028e+07	1.49365e+07	1.47713e+07	1.14443e+07	3.8455	1.9432	0.000272489	0.000637503
Cinnamaldehyde	1.13687	1.85912e+07	6.37115e+06	4.34618e+06	366513	4.2776	2.0968	0.000273952	0.000640093
(+)-7-Isojasmonic acid	1.13542	3.89971e+07	4.56094e+06	5.08582e+07	2.77882e+06	0.76678	-0.38311	0.000284867	0.000664373
4,5-Dihydroorotic acid	1.13246	7.50949e+08	1.84675e+07	8.13393e+08	2.15842e+07	0.92323	-0.11524	0.000308068	0.000715024
5-Methylbarbiturate	1.13184	4.65121e+07	4.83643e+06	3.36671e+07	3.30135e+06	1.3815	0.46627	0.000313127	0.000726114
Vanillin	1.13025	4.13609e+07	1.53596e+07	7.75243e+06	1.1852e+06	5.3352	2.4155	0.000326442	0.000754072
L-Ribulose	1.12057	1.00724e+08	2.64758e+07	2.53618e+08	6.7373e+07	0.39715	-1.3322	0.0004169	0.000943806
2-Hydroxy-3-oxoadipate	1.10928	7.62312e+06	523916	6.14904e+07	2.64406e+07	0.12397	-3.0119	0.000545838	0.00121177
4-Hydroxyphenylacetaldehyde	1.10414	1.83578e+07	6.11274e+06	5.97973e+06	874586	3.07	1.6182	0.000613805	0.00134849
3-Dehydro-scyllo-inosose	1.10152	2.91957e+07	3.08058e+06	6.62398e+07	1.83732e+07	0.44076	-1.1819	0.000650947	0.00142111
N-Acetylglutamic acid	1.08437	2.23761e+07	3.63408e+06	1.44655e+07	2.0788e+06	1.5469	0.62934	0.000938644	0.00198097
8-Methoxykynurenate	1.0759	9.9335e+07	3.12891e+07	2.71019e+08	8.76781e+07	0.36652	-1.448	0.00111286	0.00231151
Methyleugenol	1.06682	2.41387e+07	3.26559e+06	1.67243e+07	2.51781e+06	1.4433	0.5294	0.00132607	0.00270638
Capsidiol	1.06665	6.48373e+08	2.52121e+07	7.05663e+08	1.95066e+07	0.91881	-0.12216	0.00133036	0.0027144
Pyrrole-2-carboxylic acid	1.06598	6.00068e+08	2.21927e+08	2.01254e+08	1.31238e+07	2.9817	1.5761	0.00134724	0.00274595
Ectoine	1.0657	1.06552e+07	3.10732e+06	4.38498e+06	1.60626e+06	2.4299	1.2809	0.00135422	0.00275862
gamma-Glutamyl-beta-aminopropiononitrile	1.04648	3.1279e+07	5.86901e+06	1.99187e+07	3.1748e+06	1.5703	0.65107	0.00191709	0.00377049
Benzoate	1.04196	1.67418e+08	4.33031e+07	6.30104e+08	2.71547e+08	0.2657	-1.9121	0.00207188	0.00405128
Urocanic acid	1.04069	3.25752e+07	1.38291e+07	9.2118e+06	1.68144e+06	3.5363	1.8222	0.00211722	0.00412943
Gluconolactone	1.03801	6.64334e+07	7.12715e+06	8.88994e+07	1.14516e+07	0.74729	-0.42026	0.00221503	0.0042992
N-a-Acetylcitrulline	1.03263	6.61803e+06	2.56093e+06	2.30569e+06	576123	2.8703	1.5212	0.00242237	0.00466966
Cyanidin 3-glucoside	1.03114	2.03757e+07	7.05866e+06	4.66232e+07	1.44004e+07	0.43703	-1.1942	0.00248221	0.00477365
15-Deoxy-d-12,14-PGJ2	1.0301	1.4517e+07	8.84949e+06	71125.7	31552.5	204.1	7.6732	0.00252438	0.00484638
p-Aminobenzoic acid	1.02035	2.05822e+10	7.20666e+08	1.8924e+10	7.51043e+08	1.0876	0.12118	0.00294983	0.00557282
N-Acetylputrescine	1.01404	1.161e+08	3.44076e+07	3.26503e+07	4.05757e+07	3.5559	1.8302	0.00325295	0.00609526
Xanthoxic acid	1.00741	1.1328e+07	1.94065e+06	2.11781e+07	6.07925e+06	0.53489	-0.90268	0.00359661	0.00668687
alpha-Tocopherol	1.00523	2.22646e+08	5.90155e+07	1.1266e+08	4.05928e+07	1.9763	0.98277	0.0037149	0.00688542
13(S)-HOT	1.56192	1.9556e+08	1.17542e+08	5.81659e+09	1.07274e+08	0.033621	-4.8945	1.04032e-15	4.68292e-13
L-Serine	1.56039	1.47936e+09	6.34477e+07	5.13978e+07	2.77169e+06	28.783	4.8471	9.43893e-14	1.02559e-11
L-Histidine	1.56008	4.25056e+08	5.57559e+06	2.8754e+09	1.15323e+08	0.14782	-2.758	1.67857e-13	1.60278e-11
L-Tyrosine	1.55775	3.28804e+07	2.47073e+06	2.83964e+08	1.57354e+07	0.11579	-3.1104	3.23973e-12	1.44852e-10
N-Acetyl-L-phenylalanine	1.55618	2.71584e+08	1.91146e+07	7.50476e+06	559222	36.188	5.1775	1.20554e-11	4.04113e-10
4-Hydroxybenzoic acid	1.55565	2.15863e+07	1.09651e+07	1.98979e+08	7.58679e+06	0.10849	-3.2044	1.74542e-11	5.33963e-10
Uridine	1.55525	3.74918e+08	1.48643e+07	1.71051e+08	5.17849e+06	2.1918	1.1321	2.27712e-11	6.34974e-10
S-Ribosyl-L-homocysteine	1.55319	4.98981e+06	1.58183e+06	2.59027e+07	899500	0.19264	-2.376	7.4339e-11	1.77456e-09
Xanthine	1.55207	1.99688e+07	885740	5.75956e+07	3.34271e+06	0.34671	-1.5282	1.2761e-10	2.7541e-09
Glyceric acid	1.55143	2.58133e+08	1.10098e+07	1.13385e+08	8.14445e+06	2.2766	1.1869	1.69937e-10	3.49981e-09
Malonate	1.54778	1.17462e+07	1.67534e+06	3.49636e+07	1.88914e+06	0.33595	-1.5737	6.6981e-10	1.15332e-08
Fumaric acid	1.54482	9.14647e+08	3.63428e+07	1.30428e+09	2.88175e+07	0.70127	-0.51196	1.62482e-09	2.48535e-08
4-O-Desmethyl-3-O-acetylpapaveroxine	1.53796	2.16256e+06	804675	1.27431e+07	1.24653e+06	0.16971	-2.5589	8.02658e-09	1.00184e-07
L-Glutamine	1.51946	1.27515e+09	5.35193e+07	1.69869e+09	5.81972e+07	0.75067	-0.41376	1.25543e-07	1.21346e-06
Norepinephrine	1.51432	1.07092e+07	1.8449e+06	1.38385e+06	42484.1	7.7387	2.9521	2.181e-07	1.96818e-06
Gluconic acid	1.51231	9.78602e+08	2.29459e+07	7.34121e+08	4.37724e+07	1.333	0.4147	2.66615e-07	2.32073e-06
Maleamate	1.50889	5.7678e+06	288006	3.89594e+07	6.93821e+06	0.14805	-2.7559	3.68176e-07	3.10193e-06
Succinic acid	1.50772	7.52655e+08	3.60745e+07	5.69624e+08	1.40862e+07	1.3213	0.40198	4.09215e-07	3.42935e-06
Itaconic acid	1.48653	4.35378e+07	4.05829e+07	2.07912e+08	7.92637e+06	0.2094	-2.2556	2.02773e-06	1.46027e-05
1-Phenyl-1,2-propanedione	1.4747	3.19247e+07	3.47379e+07	1.67782e+08	1.2589e+07	0.19027	-2.3938	4.11097e-06	2.7561e-05
Theobromine	1.45531	7.8057e+07	3.30003e+07	2.35896e+08	3.47016e+07	0.3309	-1.5956	1.08664e-05	6.61006e-05
Galactaric acid	1.42401	9.01294e+07	4.75626e+06	3.01587e+07	2.04702e+07	2.9885	1.5794	3.76079e-05	0.000200512
Oxidized glutathione	1.41551	8.73487e+06	2.59619e+06	1.09143e+06	971034	8.0032	3.0006	5.0139e-05	0.000257729
Methyl beta-D-galactoside	1.40843	2.76619e+08	7.75506e+07	6.78594e+07	6.21828e+06	4.0764	2.0273	6.29027e-05	0.000316118
FMNH2	1.32712	4.94524e+07	5.12341e+06	6.01421e+07	533557	0.82226	-0.28234	0.000475519	0.00191118
Pyruvic acid	1.31684	1.00326e+09	2.44166e+07	9.22537e+08	3.16524e+07	1.0875	0.12102	0.00058176	0.00229427
D-Tagatose	1.25637	5.34757e+10	4.01661e+09	4.35596e+10	4.0217e+09	1.2276	0.29589	0.00162846	0.00577847
D-Malic acid	1.1822	3.70431e+07	1.65311e+07	1.06834e+08	4.37317e+07	0.34673	-1.5281	0.00441387	0.0135689
3-CMP	1.16063	4.17616e+07	2.86121e+07	805126	276592	51.87	5.6968	0.00566818	0.0168973
Guanidoacetic acid	1.13928	4.60205e+06	2.71209e+06	1.4785e+07	6.8937e+06	0.31126	-1.6838	0.00715693	0.0205762
gamma-Aminobutyric acid	1.13667	2.25962e+07	1.71949e+07	4.85929e+07	8.09473e+06	0.46501	-1.1047	0.00735748	0.0209805
D-Glucuronic Acid	1.12963	9.09471e+07	3.53236e+07	2.28542e+08	9.55982e+07	0.39794	-1.3294	0.00791888	0.022419
D-Xylose	1.12847	2.89827e+07	2.58858e+06	1.50952e+08	9.04984e+07	0.192	-2.3808	0.0080141	0.0226074
Uridine diphosphate glucose	1.06709	8.47295e+06	3.74309e+06	1.65978e+07	5.59942e+06	0.51049	-0.97005	0.0144149	0.0365655

## Sheet: Table S2.9
Additional file 2: Table S2.9 Differential metabolites in the CF4 vs CF1 comparison (OPLS-DA VIP > 1 and P < 0.05)
Metabolite	VIP	mean_CF4	sd_CF4	mean_CF1	sd_CF1	Fold Change_CF4/CF1	log2(FC_CF4/CF1)	p.value	FDR
Phenylacetic acid	1.34769	2.59715e+09	5.73743e+07	1.09551e+10	2.08252e+08	0.23707	-2.0766	4.18692e-16	1.28909e-13
L-Tryptophan	1.34765	3.51228e+09	9.38073e+07	1.10623e+10	1.76947e+08	0.3175	-1.6552	5.42986e-16	1.4342e-13
Quercetin	1.34754	4.40981e+07	803117	7.28386e+08	1.93423e+07	0.060542	-4.0459	1.03307e-15	2.36859e-13
2-Aminobenzoic acid	1.34749	3.4385e+08	4.86286e+06	1.2791e+08	3.96119e+06	2.6882	1.4266	1.34372e-15	2.73205e-13
(S)-Abscisic acid	1.34747	6.11589e+08	4.67075e+06	7.88026e+07	1.49636e+07	7.761	2.9562	1.52828e-15	3.04976e-13
2-Phenylacetamide	1.34744	9.11776e+08	4.45178e+07	3.64048e+09	6.82995e+07	0.25046	-1.9974	1.78172e-15	3.25396e-13
N-Methylserotonin	1.34729	2.81995e+07	662467	9.28881e+08	2.87605e+07	0.030359	-5.0418	3.47035e-15	5.19536e-13
Sinapoyl aldehyde	1.3472	1.82797e+07	994271	1.34757e+08	3.74065e+06	0.13565	-2.8821	5.15184e-15	6.85386e-13
L-Glutamic acid	1.3471	1.23151e+10	1.98506e+08	5.47476e+09	1.28952e+08	2.2494	1.1696	7.72396e-15	9.04711e-13
3D-3,5/4-Trihydroxycyclohexane-1,2-dione	1.34697	3.0833e+08	4.82506e+06	4.56907e+08	2.39005e+06	0.67482	-0.56743	1.22457e-14	1.23326e-12
trans-Cinnamate	1.34694	8.20446e+08	1.82266e+07	2.81204e+08	7.45929e+06	2.9176	1.5448	1.32252e-14	1.30748e-12
3-O-Methylquercetin	1.3469	4.49616e+07	1.93891e+06	2.30294e+08	6.58409e+06	0.19524	-2.3567	1.51996e-14	1.37639e-12
gamma-Glutamylalanine	1.34683	1.20088e+08	2.75347e+06	3.10414e+07	1.94075e+06	3.8686	1.9518	1.87947e-14	1.54043e-12
Limonene-1,2-diol	1.34683	9.96518e+07	1.96768e+06	3.12981e+07	1.68807e+06	3.184	1.6708	1.92861e-14	1.56261e-12
trans-Ferulic acid	1.34656	1.53149e+09	3.73578e+07	5.29357e+08	1.69266e+07	2.8931	1.5326	4.11948e-14	2.86397e-12
L-Lysine	1.34638	1.766e+08	5.47192e+06	5.08835e+08	1.31397e+07	0.34707	-1.5267	6.50059e-14	4.09652e-12
4-Hydroxycinnamic acid	1.34625	8.24087e+08	3.49099e+07	3.25326e+09	1.0145e+08	0.25331	-1.981	8.80677e-14	5.07496e-12
4-(beta-D-Glucosyloxy)benzoate	1.34617	8.3399e+07	2.37803e+06	3.04425e+07	172069	2.7396	1.4539	1.06649e-13	5.80431e-12
L-Threonine	1.34598	1.61997e+09	3.22806e+07	2.96211e+09	5.39719e+07	0.5469	-0.87066	1.58782e-13	7.82011e-12
Scopoletin	1.34578	8.38694e+08	9.15511e+06	1.88988e+09	5.0421e+07	0.44378	-1.1721	2.35631e-13	1.06241e-11
Sinapyl alcohol	1.34546	9.25512e+08	1.32022e+07	1.35594e+09	1.78627e+07	0.68256	-0.55097	4.15354e-13	1.689e-11
2-Dehydropantoate	1.34537	2.25619e+08	1.04151e+07	7.29649e+08	2.42628e+07	0.30922	-1.6933	4.82339e-13	1.88322e-11
L-Methionine	1.34517	1.39085e+09	2.76114e+07	2.19761e+09	3.37088e+07	0.63289	-0.65997	6.5387e-13	2.38851e-11
N-Methyltyramine	1.34496	1.53567e+08	6.58076e+06	4.41015e+08	1.46039e+07	0.34821	-1.522	8.92472e-13	3.06283e-11
Luteolin	1.34479	8.65254e+06	862467	1.11225e+08	5.79369e+06	0.077793	-3.6842	1.13862e-12	3.81048e-11
Umbelliferone	1.34465	1.25813e+08	1.02732e+07	4.60925e+08	1.65802e+07	0.27296	-1.8732	1.37619e-12	4.40747e-11
Allantoic acid	1.34355	5.37368e+07	5.48012e+06	1.62865e+08	4.69197e+06	0.32995	-1.5997	4.8807e-12	1.25225e-10
Glycerophosphocholine	1.34337	1.88007e+08	1.04521e+07	4.31499e+08	1.26473e+07	0.43571	-1.1986	5.90062e-12	1.47872e-10
Phenylethylamine	1.34264	7.89178e+08	1.53006e+07	1.60234e+09	5.65508e+07	0.49252	-1.0218	1.14618e-11	2.5465e-10
Phosphorylcholine	1.34247	4.95465e+09	1.62199e+08	1.25426e+10	5.30777e+08	0.39503	-1.34	1.33171e-11	2.87584e-10
Vanylglycol	1.3424	1.43092e+08	4.57076e+06	2.81943e+08	9.13327e+06	0.50752	-0.97846	1.40789e-11	3.01618e-10
Pantothenic acid	1.3423	2.49137e+09	5.68319e+07	1.6356e+09	2.8289e+07	1.5232	0.60712	1.53174e-11	3.24922e-10
3-Methylindole	1.34171	7.93126e+07	3.19856e+06	2.58692e+08	1.35565e+07	0.30659	-1.7056	2.40894e-11	4.74566e-10
L-2,4-diaminobutyric acid	1.3417	1.03958e+08	3.48896e+06	2.1901e+08	8.2355e+06	0.47467	-1.075	2.43669e-11	4.79157e-10
D-Phenyllactic acid	1.34163	7.63225e+07	4.04288e+06	2.96349e+08	1.67142e+07	0.25754	-1.9571	2.56892e-11	4.98788e-10
N-Succinyl-2-amino-6-ketopimelate	1.34107	5.01955e+07	4.52774e+06	1.72533e+08	8.8591e+06	0.29093	-1.7812	3.8084e-11	6.8285e-10
1-O-Sinapoyl-beta-D-glucose	1.34089	3.46548e+06	1.81414e+06	3.40508e+07	1.74477e+06	0.10177	-3.2966	4.28276e-11	7.56575e-10
Kynurenic acid	1.33967	1.21995e+07	8.4595e+06	1.19628e+08	4.40756e+06	0.10198	-3.2937	9.08084e-11	1.40395e-09
Leucopelargonidin	1.33941	3.37955e+06	595976	3.59297e+07	2.87198e+06	0.09406	-3.4103	1.05059e-10	1.58337e-09
Citrulline	1.33913	2.61029e+08	1.5857e+07	8.3419e+07	3.53267e+06	3.1291	1.6458	1.21764e-10	1.78521e-09
L-Arginine	1.33905	1.6781e+08	1.01847e+07	7.89527e+08	5.62136e+07	0.21255	-2.2342	1.27393e-10	1.85012e-09
4-Hydroxystyrene	1.33767	3.13788e+07	843347	6.31305e+07	3.01133e+06	0.49705	-1.0085	2.52514e-10	3.29032e-09
Fructose 1,6-bisphosphate	1.33729	1.22216e+07	1.99006e+06	6.09107e+08	5.98065e+07	0.020065	-5.6392	3.00779e-10	3.82216e-09
3,4-Dihydroxybenzaldehyde	1.33716	2.16622e+08	7.44136e+06	9.02892e+07	1.03368e+07	2.3992	1.2626	3.17924e-10	3.97904e-09
Quinate	1.33694	7.58934e+07	8.50906e+06	3.41478e+08	2.56644e+07	0.22225	-2.1697	3.49954e-10	4.32466e-09
Ascorbate	1.33681	2.57704e+08	1.73253e+07	8.53342e+07	3.35951e+06	3.0199	1.5945	3.70015e-10	4.531e-09
Chavicol	1.33656	1.78732e+08	2.99251e+06	1.18708e+08	5.44521e+06	1.5056	0.59038	4.12218e-10	4.97431e-09
5,7-Dihydroxyflavone	1.33649	278297	109355	4.12173e+07	4.24876e+06	0.0067519	-7.2105	4.24215e-10	5.10194e-09
Acetoacetic acid	1.33615	4.07594e+09	1.01027e+08	2.94056e+09	6.39686e+07	1.3861	0.47104	4.88538e-10	5.75681e-09
gamma-Glutamylcysteine	1.33582	2.85535e+07	1.81241e+06	2.53036e+06	2.10362e+06	11.284	3.4962	5.55423e-10	6.38766e-09
Glutathione	1.33577	2.01169e+09	6.08802e+07	2.60748e+08	1.77029e+08	7.7151	2.9477	5.66556e-10	6.488e-09
Baeocystin	1.33508	2.08056e+08	1.31668e+07	8.56172e+07	2.73623e+06	2.4301	1.281	7.38141e-10	8.12483e-09
Diaminopimelic acid	1.33427	2.29908e+07	3.04598e+06	5.78634e+07	2.51085e+06	0.39733	-1.3316	9.9219e-10	1.04822e-08
D-erythro-3-Methylmalate	1.33342	1.45461e+08	5.77417e+06	1.95025e+07	1.35048e+07	7.4586	2.8989	1.32715e-09	1.35046e-08
UMP	1.33237	9.30885e+06	904997	859277	469246	10.833	3.4374	1.85266e-09	1.7929e-08
Coumarin	1.33116	9.25901e+08	1.60242e+07	1.86658e+08	9.11732e+07	4.9604	2.3105	2.66593e-09	2.43911e-08
5,10-Methenyltetrahydrofolic acid	1.32905	1.0787e+07	1.06676e+06	2.04709e+06	457254	5.2694	2.3976	4.72651e-09	4.0295e-08
2-Hydroxybutyric acid	1.32869	8.62258e+07	2.93036e+06	1.37266e+08	6.18197e+06	0.62816	-0.67079	5.17449e-09	4.37679e-08
Tyrosol	1.32839	1.68044e+08	5.65514e+06	3.53933e+08	2.44669e+07	0.47479	-1.0746	5.58399e-09	4.65016e-08
Pyroglutamic acid	1.32818	2.69652e+08	1.4704e+07	3.91435e+08	7.56873e+06	0.68888	-0.53768	5.87387e-09	4.85778e-08
Cis-zeatin	1.32742	4.10647e+07	2.02058e+06	2.31816e+07	1.42906e+06	1.7714	0.82492	7.06135e-09	5.69559e-08
3-Methoxyanthranilate	1.32698	2.73256e+08	8.69712e+06	1.9978e+08	5.47352e+06	1.3678	0.45184	7.82182e-09	6.24355e-08
Guanosine	1.32682	2.5066e+08	6.99324e+06	3.34593e+08	9.48406e+06	0.74915	-0.41668	8.11766e-09	6.44628e-08
D-Arabitol	1.32625	2.4397e+07	1.059e+07	1.50706e+08	1.452e+07	0.16188	-2.627	9.2424e-09	7.17551e-08
D-Xylitol	1.32548	1.14235e+08	6.26164e+06	1.69915e+08	5.07752e+06	0.67231	-0.5728	1.09451e-08	8.30594e-08
Sinapic acid	1.32428	1.48273e+08	2.04674e+06	1.17702e+08	4.05654e+06	1.2597	0.33311	1.41055e-08	1.0411e-07
Pyrimidodiazepine	1.32395	1.77579e+07	1.0773e+06	3.31404e+07	2.03457e+06	0.53584	-0.90013	1.50832e-08	1.10344e-07
Delphinidin 3-O-beta-D-glucoside 5-O-(6-coumaroyl-beta-D-glucoside)	1.32339	4.62459e+06	535813	3.11679e+07	3.98337e+06	0.14838	-2.7527	1.68875e-08	1.2197e-07
Coniferyl alcohol	1.32301	3.13251e+07	2.05306e+06	8.76395e+07	8.34399e+06	0.35743	-1.4843	1.81857e-08	1.2954e-07
N-Acetyldemethylphosphinothricin	1.32225	1.87483e+07	2.64655e+06	1.60593e+06	223749	11.674	3.5453	2.10759e-08	1.47957e-07
Malvidin 3-glucoside	1.32105	3.72668e+06	767556	2.34895e+07	3.03787e+06	0.15865	-2.6561	2.63156e-08	1.78462e-07
N-Acetyl-L-2-amino-6-oxopimelate	1.31819	3.03923e+07	2.42806e+06	1.4865e+07	905588	2.0446	1.0318	4.30962e-08	2.77754e-07
Pipecolic acid	1.3153	1.17341e+10	2.96109e+08	9.53692e+09	2.45208e+08	1.2304	0.29911	6.77742e-08	4.13553e-07
(R) 2,3-Dihydroxy-3-methylvalerate	1.31404	2.46704e+08	2.77781e+06	3.72308e+08	2.22357e+07	0.66263	-0.59372	8.1569e-08	4.85897e-07
Benzoate	1.31352	1.67418e+08	4.33031e+07	5.03163e+08	4.20602e+07	0.33273	-1.5876	8.78574e-08	5.17633e-07
Leukotriene E4	1.31096	1.14478e+07	1.35773e+06	2.28028e+07	1.62584e+06	0.50203	-0.99414	1.24707e-07	7.02846e-07
S-Adenosylmethionine	1.30933	4.16908e+07	3.47388e+06	6.25702e+07	1.94739e+06	0.6663	-0.58575	1.53988e-07	8.45758e-07
Hesperetin 7-neohesperidoside	1.30795	8.1494e+09	2.19219e+08	6.76489e+09	1.55754e+08	1.2047	0.26863	1.82868e-07	9.82834e-07
m-Coumaric acid	1.30577	3.18285e+07	4.60888e+06	1.25759e+08	1.8177e+07	0.25309	-1.9823	2.36996e-07	1.23734e-06
3-O-Acetylpapaveroxine	1.30324	6.73852e+07	1.35076e+07	1.57815e+06	946616	42.699	5.4161	3.14972e-07	1.59875e-06
Methyloxaloacetate	1.30211	9.58472e+06	2.63509e+06	3.20238e+07	3.86453e+06	0.2993	-1.7403	3.55738e-07	1.77832e-06
Gibberellin A4	1.30127	2.90687e+07	1.5592e+06	1.06066e+07	3.55854e+06	2.7406	1.4545	3.88864e-07	1.9275e-06
Thymine	1.30004	6.60003e+08	1.46117e+07	4.96572e+08	3.16521e+07	1.3291	0.41047	4.41503e-07	2.17048e-06
Ribitol	1.29995	7.235e+07	5.54908e+06	3.82825e+07	4.70441e+06	1.8899	0.91831	4.45987e-07	2.1871e-06
Trigonelline	1.29914	4.10163e+07	1.56533e+06	7.86201e+06	6.96823e+06	5.217	2.3832	4.83876e-07	2.35088e-06
2-Hydroxycinnamic acid	1.29897	3.09863e+08	4.41899e+07	1.1643e+09	1.79023e+08	0.26614	-1.9098	4.92254e-07	2.38513e-06
N6-Acetyl-L-lysine	1.29363	1.08509e+08	6.13097e+06	1.58319e+08	9.55184e+06	0.68538	-0.54503	8.16343e-07	3.75336e-06
Pyridoxine	1.29106	3.49015e+07	4.66979e+06	7.00274e+06	4.54155e+06	4.984	2.3173	1.0228e-06	4.58282e-06
N-Acetylornithine	1.28897	6.55167e+08	2.23607e+07	8.04105e+08	2.75042e+07	0.81478	-0.29552	1.22009e-06	5.3359e-06
L-Proline	1.28699	3.09589e+10	4.70668e+08	2.75765e+10	6.70539e+08	1.1227	0.16691	1.43371e-06	6.14058e-06
2-Dehydro-3-deoxy-L-rhamnonate	1.28212	2.95562e+07	4.55843e+06	6.80697e+07	8.58318e+06	0.43421	-1.2036	2.08613e-06	8.61309e-06
Perillic acid	1.28093	8.59449e+07	5.81437e+06	1.10221e+08	2.10791e+06	0.77975	-0.35891	2.27599e-06	9.3184e-06
Porphobilinogen	1.28031	1.66426e+08	6.06832e+06	1.39262e+08	3.3986e+06	1.1951	0.25708	2.38221e-06	9.70905e-06
L-4-Hydroxyphenylglycine	1.27842	2.1661e+08	2.26163e+06	1.7176e+08	1.14325e+07	1.2611	0.3347	2.72329e-06	1.09624e-05
Caffeate	1.27703	2.82205e+07	2.69532e+06	9.74352e+06	4.03555e+06	2.8963	1.5342	3.00091e-06	1.19725e-05
L-Homophenylalanine	1.27597	1.90642e+07	1.39826e+06	3.24567e+07	3.25825e+06	0.58737	-0.76765	3.22537e-06	1.27828e-05
Traumatic Acid	1.27497	6.32111e+06	815239	3.00901e+06	340378	2.1007	1.0709	3.45066e-06	1.36206e-05
D-Ribose	1.2749	3.81279e+09	8.15066e+07	3.36449e+09	8.75667e+07	1.1332	0.18046	3.46466e-06	1.36709e-05
L-Arogenate	1.26834	3.6916e+06	741453	1.02904e+06	66752.8	3.5874	1.8429	5.26919e-06	1.99021e-05
Pelargonin	1.2678	2.18853e+07	3.81391e+06	3.26171e+08	8.53049e+07	0.067098	-3.8976	5.44439e-06	2.05064e-05
4-Hydroxy-2-methyl-3-oxo-4-[(2E,6E)-farnesyl]-3,4-dihydroquinoline 1-oxide	1.26645	5.68028e+07	1.49365e+07	3.9797e+06	823560	14.273	3.8352	5.90584e-06	2.20681e-05
D-Lyxose	1.26548	5.39809e+07	9.89235e+06	7.86698e+06	8.65498e+06	6.8617	2.7786	6.25679e-06	2.32494e-05
6-Ketoprostaglandin E1	1.26328	1.88829e+07	1.19708e+06	7.91189e+06	2.93803e+06	2.3866	1.255	7.11272e-06	2.60969e-05
Apiin	1.26322	7.52294e+07	4.89303e+06	2.82247e+08	5.96875e+07	0.26654	-1.9076	7.13737e-06	2.61517e-05
L-Valine	1.26133	2.13668e+09	4.85143e+08	4.07161e+09	2.926e+08	0.52478	-0.93023	7.94333e-06	2.89474e-05
Dopaxanthin quinone	1.26035	2.00677e+07	2.26609e+06	1.09837e+07	1.42404e+06	1.8271	0.86952	8.39156e-06	3.04675e-05
11-Dehydro-thromboxane B2	1.25734	5.58436e+07	3.75212e+06	4.24384e+07	1.45274e+06	1.3159	0.39602	9.886e-06	3.52754e-05
Cellobiose	1.25622	6.97306e+09	5.57665e+08	5.08202e+09	1.24903e+08	1.3721	0.45639	1.04974e-05	3.72351e-05
Linoleic acid	1.25569	1.59314e+07	1.29892e+06	2.26837e+07	1.58219e+06	0.70233	-0.50979	1.0794e-05	3.81992e-05
Dihydrouracil	1.25397	6.06033e+07	6.50089e+06	1.07009e+07	1.38332e+07	5.6634	2.5017	1.181e-05	4.14591e-05
L-Alanine	1.25055	2.98033e+09	3.80257e+07	2.64949e+09	9.61132e+07	1.1249	0.16975	1.40463e-05	4.84516e-05
Piperidine	1.24781	1.38879e+07	1.87745e+06	2.34999e+07	2.40347e+06	0.59098	-0.75883	1.60663e-05	5.47016e-05
Butyric acid	1.24466	8.70137e+07	3.10705e+06	7.24359e+07	3.53495e+06	1.2013	0.26454	1.86686e-05	6.25926e-05
Vanillin	1.23414	4.13609e+07	1.53596e+07	1.01136e+08	1.34001e+07	0.40896	-1.29	2.98455e-05	9.61194e-05
Isochavicol	1.23048	8.2516e+08	1.55903e+07	7.38852e+08	2.55911e+07	1.1168	0.15939	3.47753e-05	0.00011012
Putrescine	1.22659	9.24369e+06	2.68556e+06	5.05984e+07	1.43801e+07	0.18269	-2.4526	4.07074e-05	0.000126928
Anserine	1.22438	5.75028e+07	7.55399e+06	3.09265e+07	5.75921e+06	1.8593	0.89479	4.44117e-05	0.000137602
Cyanidin 3-O-rutinoside 5-O-beta-D-glucoside	1.22342	2.31034e+06	898948	1.8373e+07	5.69635e+06	0.12575	-2.9914	4.61021e-05	0.000142104
2-Aminoacrylic acid	1.22035	7.70505e+08	2.93986e+07	6.70462e+08	2.15051e+07	1.1492	0.20065	5.18324e-05	0.000157895
5-Hydroxyindoleacetic acid	1.21992	1.38343e+07	1.07763e+06	1.83017e+07	1.22256e+06	0.7559	-0.40373	5.26767e-05	0.000160035
L-Leucine	1.21822	6.73879e+09	2.08685e+08	2.00818e+10	4.90049e+09	0.33557	-1.5753	5.61476e-05	0.000169623
Mesaconate	1.21269	7.89067e+08	2.12204e+07	7.12346e+08	1.96109e+07	1.1077	0.14757	6.86157e-05	0.000203021
N-Acetylaspartylglutamic acid	1.21229	321437	126638	5.75397e+07	2.15865e+07	0.0055864	-7.4839	6.96029e-05	0.000205716
Deoxyuridine	1.21168	3.09561e+08	1.38445e+07	2.50045e+08	1.77525e+07	1.238	0.30804	7.11196e-05	0.000209911
Prostaglandin D2	1.21115	1.70372e+07	2.47411e+06	1.01542e+07	829612	1.6779	0.74662	7.24585e-05	0.000213512
9(S)-HPODE	1.20967	6.4489e+08	3.88642e+07	5.34817e+08	1.59082e+07	1.2058	0.27001	7.62975e-05	0.000223258
Tyramine	1.20848	6.1566e+07	7.94579e+06	1.51113e+08	3.34037e+07	0.40742	-1.2954	7.95141e-05	0.00023183
2-Hydroxy-3-oxoadipate	1.19875	7.62312e+06	523916	1.94294e+08	7.44801e+07	0.039235	-4.6717	0.000109894	0.000309841
Isoquercitrin	1.19791	2.12368e+07	2.70638e+06	2.12093e+08	7.63591e+07	0.10013	-3.3201	0.000112899	0.000317402
N-Acetyl-O-demethylpuromycin-5-phosphate	1.18643	6.12264e+06	443287	1.58088e+08	6.35795e+07	0.038729	-4.6904	0.000160616	0.00043608
(+)-7-Isojasmonic acid	1.18502	3.89971e+07	4.56094e+06	2.59492e+07	3.05202e+06	1.5028	0.58768	0.000167437	0.000452909
2-Ketobutyric acid	1.18084	1.84606e+08	9.74924e+06	1.49179e+08	1.15707e+07	1.2375	0.30741	0.000188904	0.00050362
D-Allulose 6-phosphate	1.17824	5.38714e+07	5.73966e+06	2.78109e+07	9.65833e+06	1.9371	0.95387	0.00020335	0.000537347
1-Aminocyclopropanecarboxylic acid	1.17746	7.53468e+08	2.1742e+07	6.8278e+08	2.14768e+07	1.1035	0.14213	0.000207873	0.000547954
5-Deoxy-D-glucuronate	1.17186	1.54732e+08	1.15962e+07	3.68263e+08	9.3442e+07	0.42017	-1.251	0.000242435	0.000628
Anabasine	1.17043	1.04346e+09	2.62808e+07	9.7296e+08	1.68952e+07	1.0725	0.10093	0.000251904	0.000649716
N6-Acetyl-LL-2,6-diaminoheptanedioate	1.17039	4.95169e+07	1.11335e+07	2.39994e+07	1.98813e+06	2.0633	1.0449	0.000252174	0.000650258
Nicotinate D-ribonucleoside	1.1699	1.12986e+08	1.57663e+07	6.00103e+07	1.74522e+07	1.8828	0.91287	0.000255495	0.00065725
Oxoglutaric acid	1.16499	8.61184e+08	3.43842e+07	7.74001e+08	1.91594e+07	1.1126	0.15399	0.000290776	0.000737965
Caffeine	1.16491	2.01077e+08	6.0355e+07	5.60378e+07	2.54517e+07	3.5882	1.8433	0.000291424	0.000739435
Gluconolactone	1.16309	6.64334e+07	7.12715e+06	3.96268e+07	9.87793e+06	1.6765	0.74543	0.000305418	0.000770768
Perillyl alcohol	1.15116	1.39333e+08	4.10057e+07	4.31111e+07	1.96399e+07	3.2319	1.6924	0.000410735	0.00100524
Phytosphingosine	1.15115	1.08716e+09	3.21979e+07	1.20017e+09	4.26011e+07	0.90584	-0.14267	0.000410859	0.00100532
trans-Zeatin riboside	1.14898	1.41705e+07	4.78824e+06	3.91609e+06	937925	3.6185	1.8554	0.000432738	0.00105216
L-Asparagine	1.14481	6.20517e+10	6.01276e+08	5.87498e+10	1.47394e+09	1.0562	0.078887	0.000477218	0.00114865
Phenol	1.14064	2.3454e+09	3.3063e+07	2.18946e+09	6.86112e+07	1.0712	0.099261	0.000525291	0.00125372
Homovanillic acid	1.13737	4.08432e+07	1.07407e+07	1.15631e+08	3.52957e+07	0.35322	-1.5014	0.000565527	0.00133848
Ketoleucine	1.1338	1.89913e+08	3.85974e+07	6.44695e+07	4.92272e+07	2.9458	1.5587	0.000612023	0.00143654
UDP	1.13145	2.05381e+07	5.80421e+06	6.49293e+06	4.00772e+06	3.1631	1.6614	0.000644294	0.0015015
Eugenol	1.13065	4.76727e+07	5.8199e+06	6.52069e+07	6.63633e+06	0.7311	-0.45186	0.00065565	0.00152532
Cyanidin 3-O-(2-O-beta-D-glucuronosyl)-beta-D-glucoside	1.13049	1.11474e+06	824508	3.23648e+07	1.57173e+07	0.034443	-4.8597	0.000657933	0.00152964
Phthalic acid	1.12646	2.09435e+08	1.04972e+07	1.39805e+08	3.39011e+07	1.498	0.58308	0.000717233	0.00165324
4-Hydroxyphenylacetaldehyde	1.11683	1.83578e+07	6.11274e+06	6.05344e+06	2.05334e+06	3.0326	1.6006	0.000875551	0.00198171
(S)-Norcoclaurine	1.11675	1.03108e+07	4.84547e+06	1.02373e+06	470527	10.072	3.3323	0.000876991	0.00198456
Hypoxanthine	1.11396	9.09482e+06	528687	4.75279e+06	2.23245e+06	1.9136	0.93627	0.000927732	0.00208406
(S)-2-Methylmalate	1.11253	3.96271e+07	4.2574e+07	1.26173e+08	1.7187e+07	0.31407	-1.6708	0.000954457	0.00213414
Glutarate semialdehyde	1.09878	7.7033e+08	9.92696e+07	5.64989e+08	5.4301e+07	1.3634	0.44725	0.0012443	0.00271815
4,5-Dihydroorotic acid	1.08999	7.50949e+08	1.84675e+07	7.05206e+08	1.8025e+07	1.0649	0.09067	0.00146208	0.00316136
Betaine	1.0892	4.0798e+09	1.11963e+09	1.80185e+09	6.36257e+08	2.2642	1.179	0.00148289	0.00320169
Rutin	1.07957	1.06353e+08	2.35778e+07	1.89873e+09	1.03881e+09	0.056012	-4.1581	0.00175681	0.00372548
Urocanic acid	1.05282	3.25752e+07	1.38291e+07	1.01228e+07	1.56901e+06	3.218	1.6862	0.00272334	0.00553242
Perillyl aldehyde	1.03074	5.91587e+07	1.06548e+07	4.24527e+07	2.36936e+06	1.3935	0.47874	0.00378956	0.0074655
N-Acetyl-L-glutamate 5-semialdehyde	1.03039	6.64697e+07	3.13476e+07	1.28713e+08	2.59577e+07	0.51642	-0.95339	0.00380827	0.00749688
Citric acid	1.02726	6.62761e+06	4.44678e+06	1.36706e+07	1.32152e+06	0.48481	-1.0445	0.00398286	0.00780439
Cinnamaldehyde	1.02072	1.85912e+07	6.37115e+06	3.84294e+07	1.16351e+07	0.48377	-1.0476	0.00436584	0.00847986
Uracil	1.01724	3.73947e+08	2.03654e+07	4.22286e+08	2.54324e+07	0.88553	-0.17539	0.00458088	0.00885128
L-Aspartic acid	1.0166	2.77098e+09	7.32419e+07	2.58284e+09	1.03748e+08	1.0728	0.10144	0.00462164	0.00892202
alpha-Tocopherol	1.00945	2.22646e+08	5.90155e+07	1.10165e+08	4.97165e+07	2.021	1.0151	0.00509154	0.00972291
2-Keto-glutaramic acid	1.00347	4.79683e+08	2.87444e+08	1.05911e+09	2.82285e+08	0.45291	-1.1427	0.00551135	0.010456
L-Tyrosine	1.70205	3.28804e+07	2.47073e+06	1.5568e+08	6.02788e+06	0.21121	-2.2433	5.46922e-13	2.46193e-10
Creatinine	1.69801	4.33358e+06	326460	1.11161e+07	393353	0.38985	-1.359	1.7922e-11	2.82361e-09
Xanthine	1.69694	1.99688e+07	885740	9.87188e+07	6.26095e+06	0.20228	-2.3056	3.35735e-11	3.80127e-09
trans-beta-D-Glucosyl-2-hydroxycinnamate	1.69594	1.21111e+07	1.22678e+06	5.37445e+07	3.30364e+06	0.22535	-2.1498	5.65891e-11	5.24448e-09
L-Histidine	1.69551	4.25056e+08	5.57559e+06	1.02276e+09	5.1353e+07	0.4156	-1.2667	6.94967e-11	5.83458e-09
Glyceric acid	1.69527	2.58133e+08	1.10098e+07	4.0366e+08	6.37442e+06	0.63948	-0.64502	7.78542e-11	6.29022e-09
Fumaric acid	1.69284	9.14647e+08	3.63428e+07	5.26023e+08	9.86482e+06	1.7388	0.79809	2.15124e-10	1.32913e-08
Succinic acid	1.68511	7.52655e+08	3.60745e+07	4.2379e+08	1.78889e+07	1.776	0.82864	2.14025e-09	8.32585e-08
Pyruvic acid	1.68155	1.00326e+09	2.44166e+07	6.86519e+08	3.4198e+07	1.4614	0.54732	4.68059e-09	1.50495e-07
Galactaric acid	1.67442	9.01294e+07	4.75626e+06	3.65905e+07	6.55203e+06	2.4632	1.3005	1.66755e-08	4.17021e-07
S-Ribosyl-L-homocysteine	1.66973	4.98981e+06	1.58183e+06	1.74272e+07	1.25606e+06	0.28632	-1.8043	3.316e-08	7.41044e-07
4-O-Desmethyl-3-O-acetylpapaveroxine	1.66406	2.16256e+06	804675	1.37204e+07	1.85666e+06	0.15762	-2.6655	6.8149e-08	1.3854e-06
L-Glutamine	1.65829	1.27515e+09	5.35193e+07	1.67323e+09	5.18586e+07	0.76209	-0.39197	1.2898e-07	2.33572e-06
2-Amino-3,7-dideoxy-D-threo-hept-6-ulosonic acid	1.60836	3.45677e+07	3.6853e+06	6.41014e+07	7.20525e+06	0.53927	-0.89093	4.39937e-06	4.88114e-05
4-Hydroxyphenylglyoxylate	1.60313	9.30098e+06	5.12933e+06	3.39959e+07	4.70839e+06	0.27359	-1.8699	5.67801e-06	5.98375e-05
FMNH2	1.59576	4.94524e+07	5.12341e+06	8.42495e+07	8.81044e+06	0.58697	-0.76863	7.96527e-06	7.79459e-05
N-Acetyl-L-phenylalanine	1.55321	2.71584e+08	1.91146e+07	3.48081e+08	1.89609e+07	0.78023	-0.35802	3.90181e-05	0.000309688
Uridine	1.55278	3.74918e+08	1.48643e+07	4.4235e+08	1.85517e+07	0.84756	-0.23861	3.95557e-05	0.000313165
Malonate	1.49163	1.17462e+07	1.67534e+06	5.5291e+07	1.86482e+07	0.21244	-2.2349	0.000199189	0.00130759
D-Fructose	1.48825	1.44585e+09	4.62995e+08	3.13315e+08	1.6537e+08	4.6147	2.2062	0.000214634	0.00139734
Gluconic acid	1.4672	9.78602e+08	2.29459e+07	8.13951e+08	7.21114e+07	1.2023	0.26578	0.000333157	0.00205035
L-Serine	1.45694	1.47936e+09	6.34477e+07	1.31293e+09	4.6293e+07	1.1268	0.17218	0.000406849	0.00240974
D-Glucuronic Acid	1.3568	9.09471e+07	3.53236e+07	1.5874e+08	1.8829e+07	0.57293	-0.80357	0.00198471	0.00948984
Oxidized glutathione	1.30643	8.73487e+06	2.59619e+06	3.73349e+06	1.96093e+06	2.3396	1.2263	0.00368929	0.0157307
alpha-D-Galactose 1-phosphate	1.30111	1.72472e+06	1.26332e+06	6.51253e+06	2.88042e+06	0.26483	-1.9169	0.003919	0.016487
Methyl beta-D-galactoside	1.29288	2.76619e+08	7.75506e+07	4.19968e+08	5.59014e+07	0.65867	-0.60238	0.00429582	0.0176943
N-Acetyl-L-aspartic acid	1.28391	2.73828e+06	2.26454e+06	1.30159e+07	6.58769e+06	0.21038	-2.2489	0.00473687	0.0191112
Maleamate	1.2714	5.7678e+06	288006	1.90603e+07	9.20814e+06	0.30261	-1.7245	0.0054084	0.0214904
Dehydroascorbate	1.21627	9.30549e+08	5.17749e+08	1.76924e+09	3.74515e+08	0.52596	-0.92698	0.00925375	0.0330971
4-Hydroxyproline	1.12009	7.6613e+06	5.48195e+06	1.40365e+07	1.46093e+06	0.54581	-0.87352	0.0203894	0.0615982
4-Hydroxybenzoic acid	1.01378	2.15863e+07	1.09651e+07	9.78361e+06	5.73468e+06	2.2064	1.1417	0.0415973	0.105182

## Sheet: Table S2.10
Additional file 2: Table S2.10 Differential metabolites in the CFM vs CF1 comparison (OPLS-DA VIP > 1 and P < 0.05)
Metabolite	VIP	mean_CFM	sd_CFM	mean_CF1	sd_CF1	Fold Change_CFM/CF1	log2(FC_CFM/CF1)	p.value	FDR
3D-3,5/4-Trihydroxycyclohexane-1,2-dione	1.27474	4.62021e+06	4.19164e+06	4.56907e+08	2.39005e+06	0.010112	-6.6278	6.03873e-20	3.25367e-16
4-(beta-D-Glucosyloxy)benzoate	1.2747	3.50454e+06	280369	3.04425e+07	172069	0.11512	-3.1188	2.33144e-19	5.02472e-16
Sinapyl alcohol	1.27467	6.72229e+06	1.89494e+06	1.35594e+09	1.78627e+07	0.0049577	-7.6561	5.5297e-19	5.4171e-16
Isochavicol	1.27461	4.30062e+10	6.4806e+08	7.38852e+08	2.55911e+07	58.207	5.8631	2.28588e-18	1.23163e-15
Phenylacetic acid	1.27447	1.98613e+07	1.69204e+07	1.09551e+10	2.08252e+08	0.001813	-9.1074	2.04661e-17	5.43073e-15
Hesperetin 7-neohesperidoside	1.27429	1.64572e+07	1.91418e+06	6.76489e+09	1.55754e+08	0.0024327	-8.6832	1.35295e-16	1.71522e-14
L-Asparagine	1.27417	6.70898e+08	1.46153e+07	5.87498e+10	1.47394e+09	0.01142	-6.4523	3.4917e-16	3.48394e-14
Scopoletin	1.2741	4.9333e+06	409935	1.88988e+09	5.0421e+07	0.0026104	-8.5815	5.90528e-16	5.01065e-14
Sinapoyl aldehyde	1.27401	1.46197e+06	364611	1.34757e+08	3.74065e+06	0.010849	-6.5263	9.98981e-16	7.581e-14
trans-Cinnamate	1.274	1.6088e+07	1.16091e+06	2.81204e+08	7.45929e+06	0.057211	-4.1276	1.10217e-15	8.19099e-14
L-Proline	1.27397	3.80925e+09	1.4279e+08	2.75765e+10	6.70539e+08	0.13813	-2.8559	1.2541e-15	8.89276e-14
3-O-Methylquercetin	1.27397	1.31322e+06	629363	2.30294e+08	6.58409e+06	0.0057024	-7.4542	1.27144e-15	8.95493e-14
D-Phenylalanine	1.27394	7.26032e+08	1.71263e+07	2.74221e+07	1.13969e+07	26.476	4.7266	1.54115e-15	9.94458e-14
N-Methylserotonin	1.27384	538330	76369.8	9.28881e+08	2.87605e+07	0.00057955	-10.753	2.55897e-15	1.3927e-13
Baeocystin	1.27374	952562	218578	8.56172e+07	2.73623e+06	0.011126	-6.4899	4.02884e-15	1.9915e-13
Allantoic acid	1.27374	2.73928e+09	8.35013e+07	1.62865e+08	4.69197e+06	16.819	4.072	4.07824e-15	1.99337e-13
D-Xylitol	1.27363	1.84212e+07	877275	1.69915e+08	5.07752e+06	0.10841	-3.2054	6.50055e-15	2.79083e-13
N-Methyltyramine	1.27355	2.3779e+07	1.32567e+06	4.41015e+08	1.46039e+07	0.053919	-4.2131	9.01447e-15	3.60075e-13
Vanylglycol	1.27351	2.28726e+07	1.28163e+06	2.81943e+08	9.13327e+06	0.081125	-3.6237	1.02463e-14	3.89291e-13
trans-Ferulic acid	1.27348	5.44281e+07	2.55488e+06	5.29357e+08	1.69266e+07	0.10282	-3.2818	1.15974e-14	4.35448e-13
Phytosphingosine	1.27334	6.37726e+07	6.1853e+06	1.20017e+09	4.26011e+07	0.053136	-4.2342	1.90459e-14	6.39372e-13
L-Alanine	1.27321	2.0972e+08	5.37483e+06	2.64949e+09	9.61132e+07	0.079155	-3.6592	2.85957e-14	8.85481e-13
Kaempferide	1.27314	4.5709e+07	2.03871e+06	2.22037e+08	6.79716e+06	0.20586	-2.2802	3.48418e-14	1.04584e-12
5-Hydroxyindoleacetic acid	1.27309	1.35841e+08	4.64633e+06	1.83017e+07	1.22256e+06	7.4223	2.8919	4.06848e-14	1.17855e-12
Ascorbate	1.27305	2.23555e+06	681222	8.53342e+07	3.35951e+06	0.026198	-5.2544	4.45685e-14	1.27393e-12
Phenylethylamine	1.27295	4.06247e+09	8.76859e+07	1.60234e+09	5.65508e+07	2.5353	1.3422	5.87905e-14	1.60387e-12
Pipecolic acid	1.27293	3.63932e+09	5.68372e+07	9.53692e+09	2.45208e+08	0.3816	-1.3899	6.25945e-14	1.68209e-12
2-Aminoacrylic acid	1.27288	1.3922e+08	8.0475e+06	6.70462e+08	2.15051e+07	0.20765	-2.2678	7.09955e-14	1.85653e-12
L-Arogenate	1.27285	1.78278e+08	7.72126e+06	1.02904e+06	66752.8	173.25	7.4367	7.6785e-14	1.97478e-12
Pantothenic acid	1.27284	5.20116e+09	1.52887e+08	1.6356e+09	2.8289e+07	3.18	1.669	7.75496e-14	1.98027e-12
Umbelliferone	1.27275	3.98721e+07	8.84274e+06	4.60925e+08	1.65802e+07	0.086505	-3.5311	9.76892e-14	2.36031e-12
Guanosine	1.27273	1.08572e+08	3.56191e+06	3.34593e+08	9.48406e+06	0.32449	-1.6238	1.02017e-13	2.45936e-12
Sinapic acid	1.27266	2.46785e+07	1.23213e+06	1.17702e+08	4.05654e+06	0.20967	-2.2538	1.20423e-13	2.81492e-12
Chavicol	1.27245	4.31448e+06	154696	1.18708e+08	5.44521e+06	0.036345	-4.7821	1.86511e-13	4.01167e-12
S-Adenosylmethionine	1.27234	1.445e+07	1.30473e+06	6.25702e+07	1.94739e+06	0.23094	-2.1144	2.33838e-13	4.84583e-12
Traumatic Acid	1.27231	6.97052e+07	3.25325e+06	3.00901e+06	340378	23.165	4.5339	2.50142e-13	5.08591e-12
D-Lyxose	1.27224	4.475e+08	2.00847e+07	7.86698e+06	8.65498e+06	56.883	5.8299	2.88251e-13	5.69943e-12
2-Phenylacetamide	1.27223	5.65294e+09	7.32382e+07	3.64048e+09	6.82995e+07	1.5528	0.63487	2.89118e-13	5.70611e-12
N-Succinyl-2-amino-6-ketopimelate	1.27206	71351.9	32848.1	1.72533e+08	8.8591e+06	0.00041355	-11.24	3.96827e-13	7.42398e-12
N-Acetyldemethylphosphinothricin	1.27202	1.16683e+08	5.95582e+06	1.60593e+06	223749	72.658	6.183	4.30564e-13	7.86399e-12
L-Threonine	1.2719	5.77536e+09	1.38451e+08	2.96211e+09	5.39719e+07	1.9497	0.96328	5.23833e-13	9.36123e-12
L-Arginine	1.27147	6.26794e+09	3.04612e+08	7.89527e+08	5.62136e+07	7.9389	2.9889	1.03136e-12	1.6516e-11
L-Aspartic acid	1.2714	7.01579e+08	2.83741e+07	2.58284e+09	1.03748e+08	0.27163	-1.8803	1.15208e-12	1.80448e-11
Diaminopimelic acid	1.27124	8.91892e+06	1.37277e+06	5.78634e+07	2.51085e+06	0.15414	-2.6977	1.43916e-12	2.18428e-11
Luteolin	1.27092	6.27066e+06	2.71973e+06	1.11225e+08	5.79369e+06	0.056378	-4.1487	2.18788e-12	3.13936e-11
UMP	1.27075	1.83326e+08	1.13563e+07	859277	469246	213.35	7.7371	2.7024e-12	3.78093e-11
(2R,5S)-2,5-Diaminohexanoate	1.2706	5.47552e+08	3.32177e+07	2.34988e+07	1.26779e+06	23.301	4.5423	3.23703e-12	4.4323e-11
Pyridoxine	1.27059	1.01939e+08	3.96646e+06	7.00274e+06	4.54155e+06	14.557	3.8636	3.27876e-12	4.47806e-11
12-OPDA	1.27037	2.39593e+08	1.45157e+07	1.50707e+07	1.83469e+06	15.898	3.9908	4.23171e-12	5.56788e-11
Nicotinate D-ribonucleoside	1.27011	4.39575e+08	1.85111e+07	6.00103e+07	1.74522e+07	7.325	2.8728	5.59714e-12	7.08751e-11
1-O-Sinapoyl-beta-D-glucose	1.26992	7.74496e+06	433054	3.40508e+07	1.74477e+06	0.22745	-2.1364	6.78566e-12	8.35683e-11
Xanthoxin	1.26965	4.97812e+07	2.10101e+06	2.96255e+06	2.52804e+06	16.804	4.0707	8.87227e-12	1.03511e-10
Perillyl aldehyde	1.26965	3.82126e+06	1.32035e+06	4.24527e+07	2.36936e+06	0.090012	-3.4737	8.8757e-12	1.03511e-10
4-Hydroxycinnamic acid	1.26965	4.91534e+09	5.77597e+07	3.25326e+09	1.0145e+08	1.5109	0.59541	8.9062e-12	1.03755e-10
L-Glutamic acid	1.26964	8.21958e+09	1.43414e+08	5.47476e+09	1.28952e+08	1.5014	0.58627	8.94106e-12	1.04048e-10
3-Methoxyanthranilate	1.26959	9.75025e+07	4.70994e+06	1.9978e+08	5.47352e+06	0.48805	-1.0349	9.37724e-12	1.07614e-10
Limonene-1,2-diol	1.26937	6.9049e+06	494787	3.12981e+07	1.68807e+06	0.22062	-2.1804	1.15708e-11	1.29403e-10
L-Lysine	1.26934	1.00342e+09	3.32451e+07	5.08835e+08	1.31397e+07	1.972	0.97965	1.18349e-11	1.31748e-10
Perillic acid	1.26931	1.86977e+07	6.2933e+06	1.10221e+08	2.10791e+06	0.16964	-2.5595	1.22276e-11	1.35143e-10
Leukotriene E4	1.26925	477158	73657.5	2.28028e+07	1.62584e+06	0.020925	-5.5786	1.28821e-11	1.41075e-10
(S)-Norlaudanine	1.26905	2.1423e+06	835318	2.5516e+07	1.5191e+06	0.083959	-3.5742	1.52906e-11	1.63789e-10
Leucopelargonidin	1.26805	180091	27800.5	3.59297e+07	2.87198e+06	0.0050123	-7.6403	3.37568e-11	3.26538e-10
Thiamine	1.26791	1.86942e+07	1.04854e+07	3.37184e+08	2.36349e+07	0.055442	-4.1729	3.74376e-11	3.58602e-10
Uracil	1.26716	1.20486e+08	4.37241e+06	4.22286e+08	2.54324e+07	0.28532	-1.8094	6.2541e-11	5.60684e-10
Hypoxanthine	1.26683	3.07005e+07	387886	4.75279e+06	2.23245e+06	6.4595	2.6914	7.70244e-11	6.73713e-10
Phosphorylcholine	1.26658	6.0919e+09	2.13263e+08	1.25426e+10	5.30777e+08	0.4857	-1.0419	8.96292e-11	7.72675e-10
Kynurenic acid	1.26631	6.83685e+07	1.39042e+06	1.19628e+08	4.40756e+06	0.57151	-0.80715	1.05635e-10	8.91701e-10
3-AMP	1.26597	1.76557e+08	1.60358e+07	1.74888e+06	1.13717e+06	100.95	6.6576	1.28424e-10	1.06208e-09
2-Aminobenzoic acid	1.26595	1.94901e+07	9.16091e+06	1.2791e+08	3.96119e+06	0.15237	-2.7143	1.29693e-10	1.06805e-09
D-Ribose	1.26584	2.33661e+09	3.73329e+07	3.36449e+09	8.75667e+07	0.69449	-0.52597	1.37636e-10	1.12446e-09
gamma-Glutamylalanine	1.26539	7.26449e+06	1.1525e+06	3.10414e+07	1.94075e+06	0.23403	-2.0953	1.75682e-10	1.38997e-09
Quinate	1.26506	6.86132e+07	6.02039e+06	3.41478e+08	2.56644e+07	0.20093	-2.3152	2.08824e-10	1.61672e-09
Mesaconate	1.26506	4.72303e+08	1.23778e+07	7.12346e+08	1.96109e+07	0.66302	-0.59287	2.08841e-10	1.61672e-09
2-Oxoarginine	1.26503	2.3409e+07	1.49873e+06	2.15702e+06	1.40732e+06	10.852	3.44	2.11625e-10	1.63474e-09
Ubiquinone-1	1.26492	5.43131e+07	2.69984e+06	1.92844e+06	4.32187e+06	28.164	4.8158	2.23519e-10	1.70974e-09
Fructose 1,6-bisphosphate	1.26456	5.07241e+06	1.9309e+06	6.09107e+08	5.98065e+07	0.0083276	-6.9079	2.67407e-10	2.01932e-09
Pyrimidodiazepine	1.26388	5.9316e+07	1.74146e+06	3.31404e+07	2.03457e+06	1.7898	0.83983	3.6745e-10	2.6845e-09
Adenosine	1.26361	3.88356e+08	8.01037e+06	1.25083e+09	8.89657e+07	0.31048	-1.6874	4.1435e-10	2.98865e-09
d-Limonene	1.26332	8.18909e+06	811981	4.42026e+07	3.69111e+06	0.18526	-2.4324	4.71708e-10	3.35298e-09
L-Tryptophan	1.2632	1.77592e+10	6.83927e+08	1.10623e+10	1.76947e+08	1.6054	0.68291	4.96437e-10	3.50564e-09
5,7-Dihydroxyflavone	1.26314	1.0282e+06	110588	4.12173e+07	4.24876e+06	0.024946	-5.3251	5.08844e-10	3.57684e-09
Oxoglutaric acid	1.26285	5.57439e+08	1.30685e+07	7.74001e+08	1.91594e+07	0.7202	-0.47352	5.75714e-10	3.99993e-09
D-Phenyllactic acid	1.2626	4.81171e+08	1.09754e+07	2.96349e+08	1.67142e+07	1.6237	0.69925	6.36335e-10	4.40125e-09
Coniferyl alcohol	1.26154	1.19304e+07	1.83467e+06	8.76395e+07	8.34399e+06	0.13613	-2.8769	9.62321e-10	6.42502e-09
L-Arabitol	1.26154	3.6073e+06	261546	1.27018e+08	1.39255e+07	0.0284	-5.138	9.63535e-10	6.42914e-09
3-Methylindole	1.26087	3.96243e+08	8.33557e+06	2.58692e+08	1.35565e+07	1.5317	0.61515	1.22924e-09	8.02322e-09
Pyroglutamic acid	1.26086	8.07088e+08	4.75131e+07	3.91435e+08	7.56873e+06	2.0619	1.044	1.23486e-09	8.05496e-09
9(S)-HPODE	1.26024	7.97008e+08	2.66265e+07	5.34817e+08	1.59082e+07	1.4902	0.57555	1.52839e-09	9.74555e-09
L-Valine	1.25882	6.55549e+09	9.6545e+07	4.07161e+09	2.926e+08	1.61	0.6871	2.43093e-09	1.48755e-08
1-Aminocyclopropanecarboxylic acid	1.25717	1.04993e+09	4.27838e+07	6.8278e+08	2.14768e+07	1.5377	0.62081	3.95384e-09	2.3068e-08
Dopaxanthin quinone	1.25672	190001	67450.2	1.09837e+07	1.42404e+06	0.017299	-5.8532	4.48414e-09	2.58817e-08
Phenol	1.25569	1.45243e+09	7.29355e+07	2.18946e+09	6.86112e+07	0.66337	-0.59211	5.90242e-09	3.30584e-08
(R)-3-Hydroxybutyric acid	1.25509	1.60988e+09	4.8144e+07	1.13634e+09	4.42089e+07	1.4167	0.50256	6.88442e-09	3.80444e-08
Niacinamide	1.25394	6.00139e+07	4.77068e+06	1.75912e+07	3.68201e+06	3.4116	1.7704	9.09983e-09	4.88345e-08
Vanillin	1.25337	7.75243e+06	1.1852e+06	1.01136e+08	1.34001e+07	0.076653	-3.7055	1.04211e-08	5.48597e-08
L-Methionine	1.2527	2.73493e+09	7.10282e+07	2.19761e+09	3.37088e+07	1.2445	0.31557	1.21216e-08	6.29807e-08
2-Dehydropantoate	1.25251	1.04404e+09	3.93315e+07	7.29649e+08	2.42628e+07	1.4309	0.51691	1.26705e-08	6.54382e-08
Tyrosol	1.25233	3.61883e+07	4.00042e+07	3.53933e+08	2.44669e+07	0.10225	-3.2899	1.3172e-08	6.76235e-08
m-Coumaric acid	1.2518	4.05719e+06	212630	1.25759e+08	1.8177e+07	0.032262	-4.954	1.47981e-08	7.48659e-08
N6-Acetyl-LL-2,6-diaminoheptanedioate	1.25098	8.42725e+07	8.9467e+06	2.39994e+07	1.98813e+06	3.5114	1.8121	1.75843e-08	8.76043e-08
(R)-5,6-Dihydrothymine	1.25083	1.42608e+09	2.03121e+08	6.52537e+07	4.29529e+07	21.854	4.4498	1.8159e-08	9.0093e-08
Caffeine	1.25026	2.45751e+08	1.4497e+07	5.60378e+07	2.54517e+07	4.3855	2.1327	2.03751e-08	9.96652e-08
Prostaglandin D2	1.24666	6.16418e+07	8.48925e+06	1.01542e+07	829612	6.0706	2.6018	4.01418e-08	1.86131e-07
(+)-7-Isojasmonic acid	1.24665	5.08582e+07	2.77882e+06	2.59492e+07	3.05202e+06	1.9599	0.97079	4.02351e-08	1.86403e-07
(1S,4R)-1-Hydroxy-2-oxolimonene	1.24555	3.05325e+06	169816	2.5811e+07	3.84267e+06	0.11829	-3.0796	4.86413e-08	2.21164e-07
Delphinidin 3-O-beta-D-glucoside 5-O-(6-coumaroyl-beta-D-glucoside)	1.24459	7.91187e+06	331617	3.11679e+07	3.98337e+06	0.25385	-1.978	5.71202e-08	2.56363e-07
6-Ketoprostaglandin E1	1.24414	2.40194e+08	4.01237e+07	7.91189e+06	2.93803e+06	30.359	4.924	6.14699e-08	2.73832e-07
9-OxoODE	1.2441	1.42571e+08	5.88904e+06	8.79961e+07	7.40154e+06	1.6202	0.69617	6.18517e-08	2.75078e-07
Thymine	1.24386	2.99181e+08	1.33405e+07	4.96572e+08	3.16521e+07	0.60249	-0.73098	6.42883e-08	2.84488e-07
Deoxyuridine	1.24321	4.05322e+08	2.07573e+07	2.50045e+08	1.77525e+07	1.621	0.69688	7.12693e-08	3.13085e-07
2-Dehydro-3-deoxy-L-rhamnonate	1.24064	1.05882e+07	6.09766e+06	6.80697e+07	8.58318e+06	0.15555	-2.6846	1.04822e-07	4.47351e-07
Citrulline	1.23999	1.30026e+08	7.86407e+06	8.3419e+07	3.53267e+06	1.5587	0.64035	1.15098e-07	4.87536e-07
Butyric acid	1.23883	4.42179e+07	3.96183e+06	7.24359e+07	3.53495e+06	0.61044	-0.71208	1.35376e-07	5.66091e-07
Acetoacetic acid	1.23841	4.06979e+09	2.03962e+08	2.94056e+09	6.39686e+07	1.384	0.46886	1.433e-07	5.96448e-07
Eugenol	1.23805	1.15404e+07	7.76066e+06	6.52069e+07	6.63633e+06	0.17698	-2.4983	1.5046e-07	6.24078e-07
2-Hydroxybutyric acid	1.23777	1.77536e+08	4.57854e+06	1.37266e+08	6.18197e+06	1.2934	0.37114	1.56247e-07	6.45349e-07
Estragole	1.23613	5.93134e+06	6.48558e+06	8.09184e+07	1.31397e+07	0.0733	-3.77	1.93615e-07	7.83768e-07
L-2,4-diaminobutyric acid	1.23586	3.63224e+08	2.70592e+07	2.1901e+08	8.2355e+06	1.6585	0.72986	2.00478e-07	8.09726e-07
Uric acid	1.23279	4.32162e+06	436540	6.8413e+07	1.30716e+07	0.06317	-3.9846	2.91357e-07	1.14128e-06
15-Deoxy-d-12,14-PGJ2	1.23235	71125.7	31552.5	6.5799e+06	1.33523e+06	0.01081	-6.5316	3.06952e-07	1.19671e-06
(S)-Abscisic acid	1.23202	4.57489e+06	3.1617e+06	7.88026e+07	1.49636e+07	0.058055	-4.1064	3.18977e-07	1.2409e-06
13-L-Hydroperoxylinoleic acid	1.23164	9.81277e+07	8.65223e+06	3.02143e+07	1.10794e+07	3.2477	1.6994	3.33068e-07	1.29199e-06
Citric acid	1.23019	3.20411e+07	3.63654e+06	1.36706e+07	1.32152e+06	2.3438	1.2288	3.92039e-07	1.49968e-06
Apiin	1.22983	62685.6	30928.4	2.82247e+08	5.96875e+07	0.00022209	-12.137	4.07974e-07	1.55512e-06
Dihydrouracil	1.22916	7.98306e+07	5.0779e+06	1.07009e+07	1.38332e+07	7.4602	2.8992	4.38593e-07	1.66067e-06
Prostaglandin G2	1.22642	7.51601e+07	3.10585e+06	3.16795e+07	9.03975e+06	2.3725	1.2464	5.84769e-07	2.16249e-06
L-4-Hydroxyphenylglycine	1.2246	1.06284e+08	9.20713e+06	1.7176e+08	1.14325e+07	0.6188	-0.69246	7.01946e-07	2.54343e-06
2-Ketobutyric acid	1.22384	9.31709e+07	5.12844e+06	1.49179e+08	1.15707e+07	0.62456	-0.67909	7.55546e-07	2.72118e-06
(R) 2,3-Dihydroxy-3-methylvalerate	1.22279	2.70646e+08	6.70086e+06	3.72308e+08	2.22357e+07	0.72694	-0.46009	8.35472e-07	2.98708e-06
L-Homophenylalanine	1.2224	4.93163e+07	2.08182e+06	3.24567e+07	3.25825e+06	1.5194	0.60355	8.66485e-07	3.08873e-06
Peonidin-3-glucoside	1.22197	1.35566e+07	1.79587e+06	3.13414e+08	6.90458e+07	0.043255	-4.531	9.02174e-07	3.20535e-06
5-Methyltetrahydrofolic acid	1.22191	84959.3	31135.5	1.35859e+07	3.11165e+06	0.0062535	-7.3211	9.07537e-07	3.21972e-06
meso-2,6-Diaminoheptanedioate	1.22183	4.19267e+07	4.56078e+06	9.2425e+06	6.00345e+06	4.5363	2.1815	9.14327e-07	3.24105e-06
Tyramine	1.22128	6.87955e+06	1.85991e+06	1.51113e+08	3.34037e+07	0.045526	-4.4572	9.62319e-07	3.39876e-06
3,4-Dihydroxybenzaldehyde	1.22117	2.88125e+07	9.84508e+06	9.02892e+07	1.03368e+07	0.31911	-1.6479	9.71905e-07	3.42599e-06
Quercetin	1.21349	1.34182e+08	1.4695e+08	7.28386e+08	1.93423e+07	0.18422	-2.4405	1.87701e-06	6.24088e-06
Phthalic acid	1.21116	6.5968e+06	289061	1.39805e+08	3.39011e+07	0.047186	-4.4055	2.25493e-06	7.39473e-06
5-Deoxy-D-glucuronate	1.20963	5.77852e+06	291568	3.68263e+08	9.3442e+07	0.015691	-5.9939	2.53323e-06	8.22481e-06
4,5-Dihydroorotic acid	1.20862	8.13393e+08	2.15842e+07	7.05206e+08	1.8025e+07	1.1534	0.20591	2.73097e-06	8.78737e-06
ent-8alpha-Hydroxylabd-13-en-15-yl diphosphate	1.20837	353366	211863	3.57385e+06	811659	0.098875	-3.3382	2.78363e-06	8.94613e-06
Anserine	1.2054	5.53e+07	3.01572e+06	3.09265e+07	5.75921e+06	1.7881	0.83844	3.44962e-06	1.08471e-05
N-Acetyl-L-2-amino-6-oxopimelate	1.20523	8.04247e+06	1.58104e+06	1.4865e+07	905588	0.54104	-0.88621	3.48929e-06	1.09591e-05
Hesperetin	1.20247	1.12179e+07	956405	2.77813e+09	7.54754e+08	0.0040379	-7.9522	4.22259e-06	1.30567e-05
Pelargonin	1.20226	1.2631e+07	7.83989e+06	3.26171e+08	8.53049e+07	0.038725	-4.6906	4.284e-06	1.32125e-05
Glucose 6-phosphate	1.20044	1.7807e+08	1.07615e+07	1.03501e+08	1.76255e+07	1.7205	0.78279	4.83724e-06	1.47875e-05
L-Glutamic gamma-semialdehyde	1.1992	4.12493e+07	2.82784e+06	1.31524e+07	7.32482e+06	3.1363	1.649	5.24419e-06	1.59232e-05
4-Guanidinobutanoic acid	1.1936	3.61761e+08	5.39946e+06	1.25088e+08	6.85759e+07	2.892	1.5321	7.44031e-06	2.19362e-05
Ribitol	1.19235	2.19667e+07	859107	3.82825e+07	4.70441e+06	0.57381	-0.80137	8.0162e-06	2.34671e-05
Nicotinic acid	1.18938	5.65841e+08	1.18309e+08	1.20246e+08	6.11717e+07	4.7057	2.2344	9.52901e-06	2.75516e-05
Cellobiose	1.18735	6.99009e+09	5.64154e+08	5.08202e+09	1.24903e+08	1.3755	0.45991	1.06888e-05	3.06419e-05
Trigonelline	1.18694	3.12129e+07	1.3045e+06	7.86201e+06	6.96823e+06	3.9701	1.9892	1.09303e-05	3.12841e-05
Gluconolactone	1.1852	8.88994e+07	1.14516e+07	3.96268e+07	9.87793e+06	2.2434	1.1657	1.2028e-05	3.4127e-05
Tetrahydrodipicolinate	1.18306	3.88407e+06	1.08919e+06	1.04902e+07	1.74207e+06	0.37026	-1.4334	1.34971e-05	3.78961e-05
Homovanillic acid	1.18288	2.24995e+06	558248	1.15631e+08	3.52957e+07	0.019458	-5.6835	1.36253e-05	3.82161e-05
Ureidosuccinic acid	1.18234	2.19589e+07	3.51246e+06	9.02176e+06	1.99816e+06	2.434	1.2833	1.40188e-05	3.92381e-05
2-Keto-6-acetamidocaproate	1.18206	1.77789e+08	3.45039e+07	3.3311e+08	3.42254e+07	0.53373	-0.90583	1.42303e-05	3.97474e-05
Capsidiol	1.17762	7.05663e+08	1.95066e+07	6.16046e+08	2.11689e+07	1.1455	0.19594	1.78697e-05	4.88494e-05
(S)-Norcoclaurine	1.17654	3.43536e+06	621428	1.02373e+06	470527	3.3557	1.7466	1.88542e-05	5.13064e-05
N6-Acetyl-L-lysine	1.1687	1.19434e+08	9.00359e+06	1.58319e+08	9.55184e+06	0.75438	-0.40663	2.73799e-05	7.21264e-05
L-Leucine	1.16861	8.23582e+10	2.04533e+10	2.00818e+10	4.90049e+09	4.1011	2.036	2.74896e-05	7.23566e-05
Gibberellin A4	1.16805	100493	45930.8	1.06066e+07	3.55854e+06	0.0094746	-6.7217	2.82036e-05	7.41092e-05
2-trans,6-trans-Farnesal	1.16677	7.48338e+06	1.88929e+06	1.5514e+07	1.98291e+06	0.48236	-1.0518	2.98853e-05	7.79956e-05
Cinnamaldehyde	1.1665	4.34618e+06	366513	3.84294e+07	1.16351e+07	0.1131	-3.1444	3.02543e-05	7.88823e-05
4-Hydroxystyrene	1.16323	1.73856e+07	1.56038e+07	6.31305e+07	3.01133e+06	0.27539	-1.8604	3.49471e-05	9.00286e-05
Formylanthranilic acid	1.16276	1.52204e+06	283537	1.27443e+07	3.89752e+06	0.11943	-3.0658	3.56532e-05	9.17161e-05
5,10-Methenyltetrahydrofolic acid	1.16126	688074	135399	2.04709e+06	457254	0.33612	-1.5729	3.8038e-05	9.73629e-05
Malvidin 3-glucoside	1.15743	1.49782e+07	195118	2.34895e+07	3.03787e+06	0.63765	-0.64916	4.46541e-05	0.000112533
Salicylic acid	1.15659	3.96138e+07	2.1349e+07	1.90028e+08	4.96224e+07	0.20846	-2.2621	4.62325e-05	0.000115942
trans-Zeatin riboside	1.15597	1.02226e+06	454979	3.91609e+06	937925	0.26104	-1.9376	4.74221e-05	0.000118621
(+)-a-Pinene	1.15414	3.82144e+06	305260	4.59629e+08	1.65649e+08	0.0083142	-6.9102	5.10421e-05	0.000126677
Putrescine	1.15027	9.62733e+06	4.81636e+06	5.05984e+07	1.43801e+07	0.19027	-2.3939	5.94514e-05	0.000145437
gamma-Glutamyl-beta-aminopropiononitrile	1.14876	1.99187e+07	3.1748e+06	3.6114e+07	5.13481e+06	0.55155	-0.85844	6.30255e-05	0.000153448
N-Acetylaspartylglutamic acid	1.14579	412749	111992	5.75397e+07	2.15865e+07	0.0071733	-7.1231	7.05222e-05	0.000170125
Linoleic acid	1.13871	6.73478e+06	6.01459e+06	2.26837e+07	1.58219e+06	0.2969	-1.752	9.12276e-05	0.000214597
Scolymoside	1.13792	3.71055e+08	5.10994e+07	1.46118e+09	4.23464e+08	0.25394	-1.9774	9.37901e-05	0.000219857
Adenine	1.13777	2.77613e+06	279572	4.31931e+07	1.58222e+07	0.064273	-3.9597	9.43002e-05	0.000220765
Carnosine	1.12886	1.56326e+08	5.59175e+07	1.82787e+07	4.70753e+06	8.5523	3.0963	0.000127629	0.000290829
N-Acetyl-O-demethylpuromycin-5-phosphate	1.12833	2.01328e+06	144179	1.58088e+08	6.35795e+07	0.012735	-6.295	0.00012984	0.000295305
(-)-Norephedrine	1.12328	5.04755e+06	735182	1.78862e+08	7.22619e+07	0.02822	-5.1471	0.000152783	0.000342784
L-Ribulose	1.1194	2.53618e+08	6.7373e+07	8.52728e+07	2.26246e+07	2.9742	1.5725	0.000172457	0.0003816
D-Arabitol	1.11918	1.09887e+08	9.30729e+06	1.50706e+08	1.452e+07	0.72915	-0.45571	0.000173592	0.000383797
(E)-3-(4-Hydroxyphenyl)-2-propenal	1.11646	6.01008e+07	1.26697e+07	1.17189e+07	1.63175e+07	5.1285	2.3585	0.000188591	0.000414455
L-Allothreonine	1.10261	2.53729e+08	7.85659e+07	4.55429e+07	5.08606e+07	5.5712	2.478	0.000281381	0.000598176
Stearidonic acid	1.10062	9.93714e+07	1.34332e+07	3.24057e+07	2.71824e+07	3.0665	1.6166	0.000297217	0.00062936
Cis-zeatin	1.09959	1.71404e+07	2.34408e+06	2.31816e+07	1.42906e+06	0.7394	-0.43558	0.000305663	0.000645089
Glycerophosphocholine	1.09181	5.37522e+08	4.7866e+07	4.31499e+08	1.26473e+07	1.2457	0.31697	0.000375767	0.000780435
8-Methoxykynurenate	1.09076	2.71019e+08	8.76781e+07	7.45707e+07	2.80812e+07	3.6344	1.8617	0.000386116	0.000799536
Methyloxaloacetate	1.08895	4.37616e+07	3.96237e+06	3.20238e+07	3.86453e+06	1.3665	0.45052	0.000404437	0.000834427
UDP	1.08856	5.23402e+07	2.12733e+07	6.49293e+06	4.00772e+06	8.0611	3.011	0.000408455	0.000842071
Oxalureate	1.08358	1.24134e+07	4.24119e+06	3.22822e+06	1.20863e+06	3.8453	1.9431	0.000462829	0.000942984
Pulegone	1.07665	7.57872e+06	1.24194e+06	6.68847e+07	2.91025e+07	0.11331	-3.1417	0.00054765	0.00109877
Deoxyloganin	1.07545	1.93907e+06	4.56228e+06	1.26858e+07	2.69521e+06	0.15285	-2.7098	0.000563506	0.00112785
Oxoadipic acid	1.07493	1.17158e+08	3.09755e+07	4.05196e+07	2.17562e+07	2.8914	1.5318	0.000570559	0.0011407
(-)-Epigallocatechin	1.06843	2.72001e+07	7.15662e+06	6.70608e+07	1.87814e+07	0.4056	-1.3019	0.000663452	0.00130965
p-Aminobenzoic acid	1.0668	1.8924e+10	7.51043e+08	2.08646e+10	6.34948e+08	0.90699	-0.14084	0.000688463	0.0013545
Cyanidin 3-O-rutinoside 5-O-beta-D-glucoside	1.06656	7.13751e+06	158743	1.8373e+07	5.69635e+06	0.38848	-1.3641	0.000692273	0.00136105
6-Amino-6-deoxyfutalosine	1.06341	1.91153e+07	1.74231e+06	3.88687e+07	9.96614e+06	0.49179	-1.0239	0.000742945	0.00145088
Cyanidin 3-O-(2-O-beta-D-glucuronosyl)-beta-D-glucoside	1.06076	1.8716e+06	945745	3.23648e+07	1.57173e+07	0.057828	-4.1121	0.000787711	0.00153082
Betaine	1.05897	3.08465e+09	1.96901e+08	1.80185e+09	6.36257e+08	1.7119	0.77562	0.000819143	0.00158618
Perillyl alcohol	1.04806	6.47229e+06	760699	4.31111e+07	1.96399e+07	0.15013	-2.7357	0.00103229	0.00196087
Anabasine	1.04362	1.02961e+09	2.57367e+07	9.7296e+08	1.68952e+07	1.0582	0.081645	0.00113047	0.00212933
Isoquercitrin	1.04316	5.28469e+07	4.09761e+07	2.12093e+08	7.63591e+07	0.24917	-2.0048	0.00114094	0.00214681
Rutin	1.04124	366961	43529.8	1.89873e+09	1.03881e+09	0.00019327	-12.337	0.00118579	0.0022246
2-Hydroxycinnamic acid	1.02959	1.69837e+09	2.43304e+08	1.1643e+09	1.79023e+08	1.4587	0.54469	0.00148776	0.00273353
(S)-N-Methylcoclaurine	1.02529	2.52259e+06	663129	2.59719e+07	1.34059e+07	0.097128	-3.364	0.00161304	0.00294712
Coumarin	1.02177	2.88504e+07	2.51937e+06	1.86658e+08	9.11732e+07	0.15456	-2.6937	0.00172162	0.00312905
Pyrrole-2-carboxylic acid	1.0187	2.01254e+08	1.31238e+07	4.64853e+08	1.53069e+08	0.43294	-1.2078	0.00182051	0.00329103
(Z)-But-1-ene-1,2,4-tricarboxylate	1.0149	5.53463e+07	3.86211e+07	2.9451e+08	1.35431e+08	0.18793	-2.4118	0.00194922	0.00350022
2-Hydroxy-3-oxoadipate	1.01094	6.14904e+07	2.64406e+07	1.94294e+08	7.44801e+07	0.31648	-1.6598	0.00209058	0.00372858
alpha-Ketoisovaleric acid	1.01045	1.39908e+08	3.03627e+07	5.65228e+07	3.93322e+07	2.4752	1.3076	0.00210839	0.00375475
Arachidonic acid	1.00853	1.13761e+06	1.04782e+06	9.97667e+06	5.18937e+06	0.11403	-3.1326	0.00218028	0.00386808
Rhoifolin	1.00832	7.94112e+07	3.16921e+07	4.01578e+08	1.90446e+08	0.19775	-2.3383	0.00218808	0.00387999
5-Amino-2-oxopentanoic acid	1.00239	1.38732e+06	622152	3.78039e+07	2.21577e+07	0.036698	-4.7682	0.00242207	0.00426335
13(S)-HOT	1.53674	5.81659e+09	1.07274e+08	1.70739e+08	1.02817e+08	34.067	5.0903	5.01928e-16	2.40925e-13
Glyceric acid	1.53601	1.13385e+08	8.14445e+06	4.0366e+08	6.37442e+06	0.28089	-1.8319	1.03335e-14	2.03506e-12
L-Serine	1.5359	5.13978e+07	2.77169e+06	1.31293e+09	4.6293e+07	0.039147	-4.6749	1.41189e-14	2.47159e-12
Fumaric acid	1.53567	1.30428e+09	2.88175e+07	5.26023e+08	9.86482e+06	2.4795	1.3101	2.63782e-14	3.61382e-12
4-Hydroxybenzoic acid	1.5344	1.98979e+08	7.58679e+06	9.78361e+06	5.73468e+06	20.338	4.3461	3.19753e-13	2.51885e-11
N-Acetyl-L-phenylalanine	1.53367	7.50476e+06	559222	3.48081e+08	1.89609e+07	0.02156	-5.5355	8.88022e-13	5.71052e-11
L-Histidine	1.53171	2.8754e+09	1.15323e+08	1.02276e+09	5.1353e+07	2.8114	1.4913	6.59242e-12	2.44385e-10
Uridine	1.53121	1.71051e+08	5.17849e+06	4.4235e+08	1.85517e+07	0.38669	-1.3708	9.90775e-12	3.3212e-10
trans-beta-D-Glucosyl-2-hydroxycinnamate	1.52845	1.19472e+07	1.30792e+06	5.37445e+07	3.30364e+06	0.2223	-2.1694	5.90385e-11	1.4648e-09
L-Tyrosine	1.51599	2.83964e+08	1.57354e+07	1.5568e+08	6.02788e+06	1.824	0.86712	4.24904e-09	6.03096e-08
Succinic acid	1.50731	5.69624e+08	1.40862e+07	4.2379e+08	1.78889e+07	1.3441	0.42666	2.26948e-08	2.58164e-07
Methyl beta-D-galactoside	1.50594	6.78594e+07	6.21828e+06	4.19968e+08	5.59014e+07	0.16158	-2.6297	2.82867e-08	3.14952e-07
Xanthine	1.50083	5.75956e+07	3.34271e+06	9.87188e+07	6.26095e+06	0.58343	-0.77737	5.94295e-08	5.96377e-07
S-Ribosyl-L-homocysteine	1.49674	2.59027e+07	899500	1.74272e+07	1.25606e+06	1.4863	0.57176	1.00103e-07	9.47223e-07
1-Phenyl-1,2-propanedione	1.49435	1.67782e+08	1.2589e+07	3.11976e+07	2.2344e+07	5.378	2.4271	1.32707e-07	1.23716e-06
Pyruvic acid	1.48999	9.22537e+08	3.16524e+07	6.86519e+08	3.4198e+07	1.3438	0.42631	2.13418e-07	1.87321e-06
Itaconic acid	1.45694	2.07912e+08	7.92637e+06	6.47106e+07	3.65766e+07	3.213	1.6839	2.86949e-06	1.94029e-05
Creatinine	1.45298	3.8627e+06	1.90541e+06	1.11161e+07	393353	0.34749	-1.525	3.62951e-06	2.3876e-05
2-Amino-3,7-dideoxy-D-threo-hept-6-ulosonic acid	1.41181	3.61862e+07	5.92757e+06	6.41014e+07	7.20525e+06	0.56452	-0.82491	2.51544e-05	0.000136423
3-CMP	1.40594	805126	276592	3.26028e+07	1.09038e+07	0.024695	-5.3396	3.13867e-05	0.00016706
FMNH2	1.39015	6.01421e+07	533557	8.42495e+07	8.81044e+06	0.71386	-0.48629	5.43084e-05	0.00027206
gamma-Aminobutyric acid	1.32934	4.85929e+07	8.09473e+06	2.6165e+07	6.03833e+06	1.8572	0.89311	0.000284869	0.00116272
Theobromine	1.29807	2.35896e+08	3.47016e+07	1.0964e+08	5.14957e+07	2.1515	1.1054	0.000553157	0.00209718
Sucrose	1.29597	1.3675e+06	999760	1.2261e+07	5.29435e+06	0.11153	-3.1645	0.000576416	0.0021752
4-Hydroxyphenylglyoxylate	1.29224	1.07256e+07	1.06275e+07	3.39959e+07	4.70839e+06	0.3155	-1.6643	0.000619636	0.00232161
D-Malic acid	1.24316	1.06834e+08	4.37317e+07	2.29534e+07	1.80092e+07	4.6544	2.2186	0.0014564	0.00490813
alpha-D-Galactose 1-phosphate	1.23349	1.20574e+06	1.03111e+06	6.51253e+06	2.88042e+06	0.18514	-2.4333	0.00169263	0.00559439
Maleamate	1.23129	3.89594e+07	6.93821e+06	1.90603e+07	9.20814e+06	2.044	1.0314	0.00175024	0.00575679
4-Hydroxyproline	1.2196	6.47744e+06	4.2517e+06	1.40365e+07	1.46093e+06	0.46147	-1.1157	0.00208189	0.00668029
Uridine diphosphate glucose	1.15376	1.65978e+07	5.59942e+06	5.5219e+06	5.07666e+06	3.0058	1.5878	0.00493295	0.0142997
Cysteinyldopa	1.11682	303673	241083	3.86728e+06	2.6011e+06	0.078524	-3.6707	0.00747077	0.0204344
N-Acetyl-L-aspartic acid	1.11058	3.84814e+06	1.68593e+06	1.30159e+07	6.58769e+06	0.29565	-1.758	0.00798087	0.0216604
Dehydroascorbate	1.08766	1.27901e+09	6.10424e+07	1.76924e+09	3.74515e+08	0.72291	-0.4681	0.01008	0.0262713
Alpha-D-Glucose	1.07793	5.07715e+08	1.83019e+08	2.25595e+08	1.26177e+08	2.2506	1.1703	0.0110862	0.028563
Oxidized glutathione	1.05031	1.09143e+06	971034	3.73349e+06	1.96093e+06	0.29233	-1.7743	0.0143476	0.0352922

[truncated: 1 more sheets: Table S2.11]
